# Supplementary material for: The association between nap time, nighttime sleep and depression in Chinese older adults: A cross-sectional study
Source: PLoS One. 2024 Jun 6;19(6):e0302939. doi: 10.1371/journal.pone.0302939 (PMC11156306; doi:10.1371/journal.pone.0302939)
Supplement: S1 Dataset — (XLSX) [file pone.0302939.s001.xlsx]

## Sheet: Sheet1
region	gender	Level of education	Marital status	Health self-assessment	Suffering from a chronic disease	Intensity of physical activity	smoking	Drinking	Depressive symptoms	Nighttime sleep	Nap sleep time	Nap sleep time	xrage	Nighttime sleep	cesd
3	2	1	0	3	1	1	0	0	0	1	0	0	64	6	6
3	1	1	0	3	1	1	1	1	0	1	0	0	67	8	7
3	1	1	0	3	1	1	1	0	0	1	1	4	67	7	4
3	2	2	0	1	0	1	0	1	0	0	0	0	60	1	6
3	2	1	0	1	1	1	0	0	1	0	0	0	73	5	18
3	1	2	0	2	1	1	1	0	0	1	0	0	75	8	7
3	1	2	2	2	0	1	1	0	0	1	0	0	66	7	1
3	2	1	0	2	1	1	0	0	1	0	0	0	64	3.5	18
3	1	2	0	1	1	1	1	0	0	0	0	0	72	4.5	7
3	1	2	0	3	1	1	1	1	1	1	0	0	64	6	12
3	2	1	2	2	1	1	0	0	0	0	0	0	61	3	5
3	2	1	0	3	1	1	0	0	0	0	0	0	61	3	8
3	1	2	0	1	0	1	1	1	1	0	0	0	69	2	16
3	1	2	0	4	1	1	1	0	1	1	0	0	60	8	14
3	2	1	0	1	1	1	0	0	1	0	0	0	64	2	16
3	2	1	0	0	1	1	0	0	0	0	0	0	64	3	9
3	2	1	2	3	1	1	0	0	1	1	0	0	60	6	12
3	2	1	0	2	1	1	0	0	0	0	0	0	74	1	7
3	2	1	0	4	1	1	0	0	1	2	0	0	72	11	17
3	1	1	0	3	1	1	1	0	1	2	0	0	77	11	10
3	2	1	2	1	1	1	0	0	0	0	0	0	61	5	8
3	1	2	0	2	1	1	1	1	0	0	0	0	66	3	7
3	1	2	0	2	1	1	1	1	1	2	0	0	63	9	17
3	2	1	0	3	1	1	0	0	0	1	0	0	66	7	1
3	1	2	0	3	1	1	1	1	0	2	0	0	77	10	3
3	1	1	0	3	1	1	1	0	0	1	0	0	60	8	7
3	2	2	0	2	1	1	0	0	1	0	0	0	67	3	17
3	1	2	0	2	1	1	1	0	1	0	0	0	68	4	25
3	2	1	0	1	1	1	0	0	1	1	0	0	68	7	16
1	2	2	0	2	1	1	0	0	1	0	0	0	65	-1	14
1	2	1	2	1	1	1	0	1	0	0	0	0	68	4	7
1	2	1	2	2	1	1	0	0	0	0	0	0	62	4	5
1	1	2	0	0	1	1	1	1	1	2	0	0	61	10	10
1	2	1	0	3	0	1	0	0	0	0	2	60	83	-1	5
1	2	2	0	2	1	1	0	0	1	0	0	0	69	3	12
1	1	2	2	2	0	1	1	1	0	0	0	0	75	4	9
3	2	2	2	0	1	1	0	1	1	0	3	120	71	5	17
3	1	2	0	2	1	1	1	1	0	2	1	3	69	9	5
3	2	2	2	2	1	1	1	0	1	1	3	90	66	6	24
3	1	1	2	2	1	1	1	1	1	0	0	0	63	4.5	14
3	2	2	0	2	1	1	0	0	1	0	1	12	60	5	29
3	1	2	0	2	1	1	1	1	1	0	3	120	63	5	23
3	2	1	0	0	1	1	0	1	0	0	0	0	60	5	7
3	2	2	2	1	1	1	0	1	0	0	0	0	72	1	9
3	2	1	2	2	0	1	1	0	1	0	0	0	65	3	24
3	1	2	0	0	1	1	1	0	0	1	0	0	61	8	2
3	1	2	0	2	1	1	1	0	0	1	1	4	64	6	6
3	1	2	2	0	1	1	1	0	0	1	0	0	60	8	3
3	2	2	2	2	1	1	1	0	0	0	0	0	73	5	3
3	1	2	0	2	1	1	1	1	1	0	0	0	80	4.5	18
3	2	2	0	2	0	1	1	1	0	0	0	0	74	4	6
3	1	2	0	2	1	1	1	1	0	1	0	0	76	6	7
3	1	2	2	2	1	1	1	0	1	1	0	0	70	6	10
3	2	1	2	2	1	1	0	0	1	0	0	0	64	3	21
3	1	2	2	0	1	1	1	1	1	1	0	0	68	6	15
3	2	1	2	2	1	1	0	1	1	1	0	0	64	7	20
3	2	1	0	2	1	1	1	1	1	0	0	0	62	4	23
3	1	1	0	1	1	1	1	0	0	0	1	4	63	5	6
3	1	2	0	1	1	1	1	1	1	2	0	0	81	9	15
2	2	1	0	1	1	1	0	0	1	0	0	0	61	2	15
2	1	1	0	4	1	1	1	0	0	0	0	0	62	5	3
3	1	2	0	1	1	1	0	0	0	1	0	0	64	8	8
3	2	1	0	2	1	1	1	0	1	0	0	0	65	3	13
3	2	1	0	2	1	1	0	0	0	0	0	0	82	5	8
3	2	1	0	0	1	1	0	0	0	0	3	120	76	5	4
3	2	2	2	1	1	1	0	0	1	0	0	0	80	4.5	16
3	2	1	2	0	1	1	1	0	1	1	3	180	63	7	19
3	1	2	0	2	1	1	1	1	1	0	0	0	63	4	10
3	2	1	0	2	1	1	0	0	1	0	0	0	69	5	16
3	2	2	2	2	1	1	0	1	1	0	0	0	70	2	18
3	1	2	0	1	1	1	1	0	1	0	0	0	70	3	23
3	1	2	0	1	1	1	1	1	1	0	0	0	68	5	19
3	2	2	0	1	1	1	0	0	1	1	3	90	69	7.5	10
3	1	2	0	4	0	1	1	1	1	1	1	30	60	6	16
3	1	2	2	0	1	1	1	1	1	0	0	0	60	5	11
3	2	2	0	4	1	1	0	1	1	2	0	0	71	9.5	13
3	2	1	0	2	1	1	0	0	0	1	2	60	63	7	9
3	1	2	2	2	1	1	1	1	0	1	3	120	72	8	8
3	1	2	2	0	1	1	1	0	1	0	2	60	69	5	11
3	2	2	2	2	1	1	0	0	1	0	1	30	62	5	11
3	1	2	0	3	1	1	0	1	0	1	0	0	74	8	1
3	1	1	0	1	0	1	1	1	0	0	1	30	61	2	8
3	2	1	0	2	1	1	0	0	1	0	0	0	75	3	18
3	2	1	0	2	1	1	0	1	0	0	0	0	64	5.5	8
3	2	1	0	1	1	1	0	0	1	0	2	60	66	5	14
3	1	2	2	2	1	1	1	0	1	1	2	60	69	6	21
3	1	2	0	3	1	1	0	0	0	0	0	0	75	5	4
3	2	1	0	4	0	1	0	0	1	2	0	0	65	9	18
3	1	2	0	4	1	1	1	1	0	1	2	40	61	6	6
3	1	2	0	2	1	1	1	1	1	0	0	0	63	5	12
3	1	2	0	2	1	1	0	0	0	1	3	90	66	6	7
3	2	2	0	0	1	1	0	0	1	1	1	30	66	6	16
3	2	2	0	4	1	1	1	1	1	0	0	0	65	3	14
3	2	2	0	1	1	1	0	0	1	1	2	60	65	8	10
3	1	2	0	1	1	1	1	1	0	2	2	60	66	9	4
3	1	2	0	2	1	1	1	0	1	0	1	2	65	5.8	22
3	1	2	0	3	1	1	1	0	0	1	0	0	60	7	7
3	1	2	2	1	1	1	1	0	1	0	3	120	73	4	26
3	2	2	0	3	1	1	0	0	1	1	3	120	67	7	15
3	2	1	0	3	0	1	0	0	0	0	1	1	73	4	7
3	1	1	0	0	1	1	1	1	0	0	0	0	65	4	9
3	1	2	0	2	1	1	1	0	0	1	1	4	64	6	6
3	2	2	0	1	0	1	0	0	1	0	1	10	64	2.5	14
3	2	1	0	1	1	1	0	0	0	1	0	0	63	7	0
3	1	2	0	4	1	1	1	1	1	1	0	0	63	7	11
3	2	1	0	3	1	1	0	0	1	2	0	-1	70	9	11
3	1	3	0	0	1	1	1	1	1	0	1	10	83	2	19
3	2	1	0	4	0	1	0	1	0	1	0	0	61	6	8
3	1	2	0	3	1	1	1	0	1	0	0	0	64	5	13
3	1	1	2	3	0	1	1	1	0	0	0	0	70	5	2
3	2	1	2	0	1	1	0	0	0	1	2	60	61	7	0
3	1	2	2	2	0	1	1	1	0	0	0	0	62	5	0
3	1	1	2	2	1	1	1	0	0	0	0	0	76	3	9
3	2	1	0	3	1	1	0	0	0	1	2	60	68	8	3
3	2	2	0	2	0	1	0	0	1	2	2	60	63	9	11
3	1	2	0	2	1	1	0	1	0	0	2	60	67	5	6
3	2	2	0	2	1	1	0	0	1	0	0	0	61	4	14
3	2	1	2	2	1	1	0	0	0	1	0	0	62	7	9
3	2	1	2	2	1	1	0	0	1	1	0	0	67	7	15
3	1	2	0	0	1	1	0	0	1	2	0	0	68	8.5	11
3	2	2	0	0	1	1	0	0	1	0	1	10	63	3	11
3	1	2	0	2	1	1	1	1	1	0	0	0	64	5	12
3	1	2	0	2	1	1	1	1	1	1	0	0	65	6	16
3	1	1	0	0	1	1	1	0	0	0	0	0	67	5	7
3	2	1	0	1	1	1	0	1	1	1	0	0	65	7	16
3	1	2	2	2	1	1	1	0	1	0	0	0	67	5	18
3	2	1	0	4	1	1	0	0	0	1	0	0	63	6	8
3	1	2	0	3	1	1	1	1	0	2	0	0	61	9	0
3	2	2	0	2	1	1	0	0	0	1	0	0	63	6	3
3	2	2	0	0	1	1	0	1	1	1	0	0	71	6	16
3	1	1	0	2	1	1	1	0	1	1	1	30	74	7	12
3	2	2	0	2	1	1	0	0	1	0	0	0	62	5	12
3	1	1	0	1	1	1	1	1	0	0	0	0	66	3	4
3	2	2	0	2	1	1	0	0	0	0	2	60	67	5	5
3	1	2	0	2	1	1	1	0	1	0	1	30	77	3	11
3	1	2	2	4	1	1	1	1	1	2	3	120	60	9	12
3	2	2	2	1	1	1	0	0	1	1	0	0	61	7	10
3	1	2	2	2	1	1	1	1	0	1	3	120	70	8	3
3	2	2	2	2	1	1	0	0	0	0	3	180	66	5	4
3	2	1	0	2	1	1	0	0	1	1	0	0	72	6	10
3	1	2	0	2	1	1	1	1	0	1	0	0	76	8	9
3	2	2	0	2	0	1	0	1	0	1	0	0	71	7	6
3	1	2	0	2	1	1	1	0	0	2	0	0	75	9	0
3	2	2	0	3	1	1	0	1	0	1	0	-1	61	8	3
3	1	2	0	1	1	1	1	0	0	2	0	-1	63	9	4
3	1	2	1	1	1	1	1	0	1	1	3	120	62	6	18
3	1	1	0	1	1	1	1	0	0	2	0	0	64	9	6
3	2	1	0	2	0	1	0	0	1	0	0	0	62	3	15
3	1	2	2	1	1	1	1	0	0	0	1	10	64	3	7
3	2	1	2	2	1	1	0	0	1	0	3	120	74	4	14
3	1	1	0	2	1	1	1	0	0	0	0	-1	77	5	9
3	2	1	0	0	1	1	0	0	1	0	1	30	76	4	22
3	1	2	2	3	1	1	1	1	0	1	3	90	63	7	3
3	2	1	2	0	1	1	0	0	1	0	1	15	68	2	26
3	1	2	0	1	1	1	1	1	1	0	0	0	68	5	18
3	1	2	0	2	1	1	0	0	1	1	1	17	74	7	12
3	2	2	0	1	1	1	0	0	0	1	1	30	70	6	4
3	1	2	2	1	1	1	1	0	0	1	2	45	64	6	6
3	1	1	2	2	0	1	1	1	0	1	0	0	67	6	7
3	2	1	0	2	1	1	0	1	1	1	0	0	63	8	22
3	1	2	0	2	1	1	1	1	0	1	0	0	65	6	4
3	2	1	0	1	1	1	0	1	0	0	0	0	66	3	6
3	1	1	0	1	1	1	1	1	1	0	1	12	68	2	10
3	1	1	0	0	1	1	1	0	0	1	3	180	72	8	7
3	2	1	0	2	1	1	0	0	1	1	0	0	63	6	13
3	1	2	0	4	1	1	1	1	0	1	2	45	62	6	8
3	1	2	0	2	1	1	1	1	1	2	2	60	66	10	13
3	2	1	0	1	1	1	1	0	1	0	1	10	67	2	23
3	2	2	0	1	1	1	0	0	0	1	0	0	62	7	4
3	1	2	0	1	1	1	1	0	1	2	0	0	65	10	10
3	1	2	0	0	1	1	1	1	1	1	2	40	66	7	19
3	2	1	0	0	1	1	0	0	1	0	1	15	61	3	14
3	1	2	0	2	1	1	1	0	0	0	0	0	63	5	9
3	1	2	1	2	0	1	0	0	0	1	0	0	65	7	1
3	2	1	0	2	1	1	0	0	0	1	0	0	60	6	7
3	1	2	0	1	1	1	1	1	0	1	1	30	61	8	6
3	2	2	0	1	1	1	0	1	1	0	0	0	71	1	22
3	2	1	0	1	1	1	0	0	1	0	0	0	65	3	14
3	1	2	0	1	1	1	1	0	0	0	0	0	64	5	2
3	1	2	0	2	1	1	1	1	1	2	2	60	68	10	15
3	1	2	0	2	1	1	1	0	1	0	0	0	61	4	10
3	2	1	2	2	1	1	0	0	0	1	0	0	62	8	8
3	2	2	0	2	1	1	0	1	0	1	2	60	60	8	3
3	1	2	0	2	0	1	1	1	0	0	1	30	68	5	6
3	1	2	0	2	1	1	1	0	0	1	0	0	83	6	9
3	2	2	0	1	1	1	0	0	1	1	0	0	72	7	15
3	1	2	0	2	1	1	1	1	0	1	0	0	65	6	3
3	2	2	0	2	1	1	0	1	0	1	1	30	61	7	2
3	2	2	0	2	1	1	0	0	0	0	2	50	68	4	3
3	1	3	0	2	1	1	1	1	0	1	0	0	71	7	9
3	1	3	0	4	1	1	0	0	0	2	0	0	67	9	4
3	2	2	0	0	1	1	0	0	1	1	0	0	67	6	17
3	1	3	0	0	1	1	0	1	0	1	1	30	61	6	5
3	2	1	0	3	1	1	0	1	0	1	2	60	79	6	0
3	1	1	0	3	1	1	1	1	0	0	2	60	83	2	6
3	1	2	0	2	1	1	1	0	0	1	2	60	75	6	8
3	2	1	0	2	1	1	0	0	0	0	0	0	79	5	6
3	1	1	0	0	1	1	1	0	0	1	0	0	60	7	0
3	2	2	2	0	1	1	0	1	1	0	0	0	70	4	18
3	2	2	2	2	1	1	0	1	1	0	1	8	80	5	11
3	2	1	2	2	1	1	0	0	1	0	2	60	75	3	20
2	1	3	2	3	1	1	1	1	0	0	0	0	79	4.5	7
3	2	2	0	4	1	1	0	0	0	0	2	60	77	3	2
3	1	2	0	2	1	1	1	0	0	0	2	60	60	5.5	7
3	1	2	0	0	1	1	1	1	1	1	0	0	72	7	10
1	2	2	0	1	1	1	0	0	1	0	0	0	67	3	15
1	2	2	0	2	1	1	0	0	1	1	2	60	69	6	17
1	2	1	2	2	1	1	0	0	1	1	0	0	62	8	14
3	1	2	0	1	1	1	1	1	0	1	0	0	65	8	0
3	2	1	0	2	1	1	0	0	0	1	0	0	69	7	7
3	1	2	0	4	1	1	1	1	0	1	0	0	63	8	4
3	2	2	0	3	1	1	0	0	0	1	0	0	64	8	3
1	2	2	2	1	1	1	0	0	1	0	0	0	61	5	15
3	2	2	0	1	1	0	0	1	1	0	0	0	73	2.5	17
2	1	2	0	0	1	1	1	1	0	1	3	77	63	8	3
2	2	2	0	2	1	1	0	0	0	2	0	0	63	10	2
3	1	2	0	2	1	1	1	0	1	0	0	0	73	5	11
3	2	1	2	0	1	1	0	1	1	0	0	0	67	4	20
3	1	2	2	2	1	1	0	0	0	2	1	30	73	10	5
3	2	3	2	2	1	1	0	0	1	1	0	0	61	6	10
1	2	2	0	2	1	1	0	0	1	1	0	0	62	8	13
1	2	1	0	1	1	1	0	1	1	0	0	0	66	4	12
2	1	2	0	3	1	1	1	1	0	1	0	0	62	7	1
2	2	2	0	3	1	1	0	0	1	2	2	60	70	12	10
2	1	2	2	2	1	1	1	0	0	1	1	30	60	6	7
3	2	2	0	0	1	0	0	0	1	2	0	0	73	10	20
3	1	1	0	3	1	1	1	1	0	0	3	90	66	5	3
3	2	2	0	2	0	1	0	0	0	1	3	120	62	8	8
3	2	1	2	1	1	1	0	1	1	1	0	0	68	8	10
3	2	1	2	0	1	1	0	0	0	1	2	60	72	6	5
3	2	1	0	1	1	1	0	0	1	0	1	15	70	3.5	21
3	2	1	0	2	1	1	0	0	1	1	0	0	68	8	14
3	2	1	0	0	1	1	0	0	1	0	3	120	66	4	12
3	2	1	0	4	1	1	0	1	0	0	1	30	61	3	6
3	1	2	2	4	1	1	0	0	0	1	2	60	62	7	5
3	1	2	2	2	1	1	1	1	0	1	0	0	65	6	4
3	1	1	3	2	1	1	1	1	0	0	0	0	72	3	5
3	1	2	0	2	1	1	0	1	0	0	1	30	71	4	4
3	2	2	0	2	1	1	0	0	1	0	1	30	61	5	12
3	1	2	0	2	1	1	1	0	0	1	1	30	63	6	1
3	2	2	0	2	1	1	0	0	0	0	1	15	63	5	3
3	2	1	0	2	1	1	0	0	0	0	2	60	63	5	7
3	2	1	0	2	1	1	0	0	0	0	0	0	68	4	0
3	1	1	0	1	1	1	1	0	1	2	0	0	78	9	13
2	1	2	0	2	1	1	1	0	1	1	0	0	70	8	10
3	1	1	2	1	1	1	0	0	0	1	0	0	75	8	6
3	2	1	0	1	1	1	0	0	1	1	0	0	73	8	11
1	1	1	0	2	1	1	0	1	1	1	3	240	66	6.5	16
3	2	1	0	3	0	1	0	1	1	2	0	0	65	10	16
3	1	1	0	1	1	1	1	1	1	0	0	0	64	4	13
3	1	2	2	2	1	1	1	1	0	0	3	120	63	3	4
1	2	2	0	2	1	1	0	0	0	2	0	0	73	9	4
1	1	2	0	1	1	1	1	1	0	1	0	0	68	6	4
3	2	1	0	2	1	1	0	1	1	0	1	30	69	4	17
3	2	2	0	1	1	1	0	0	1	0	2	60	67	2	22
3	2	2	0	4	1	1	0	0	0	1	0	0	68	6	7
3	1	2	0	1	1	1	1	1	0	1	2	60	64	6	2
3	2	1	0	2	1	1	0	0	1	0	0	0	67	3	20
3	1	2	0	0	1	1	1	0	1	0	2	60	63	4	25
3	2	1	0	2	1	1	0	0	0	2	1	30	64	9	8
3	1	1	0	2	1	1	0	1	1	1	0	0	69	6	11
3	1	1	0	3	1	1	1	0	0	0	0	0	64	4	4
3	2	1	0	1	0	1	0	0	1	0	0	0	61	5	12
3	1	2	0	3	1	1	1	0	0	1	2	60	64	6	3
3	1	2	2	2	0	1	0	1	0	1	0	0	63	6	6
3	2	2	2	2	0	1	0	0	0	2	0	0	62	9	6
3	2	1	0	2	1	1	0	0	0	1	3	180	79	6	5
3	2	1	0	0	0	1	0	0	1	2	0	0	61	9	11
3	1	2	0	2	1	1	0	1	0	1	1	30	68	6	9
3	1	1	0	0	1	1	1	1	1	0	1	1	60	4	24
3	2	2	0	0	1	1	0	0	1	1	0	0	61	7	26
3	2	1	2	1	1	1	0	1	1	0	1	30	71	2	16
3	1	2	0	1	1	1	1	0	1	2	1	20	80	8.66	16
3	1	2	0	1	1	1	1	0	1	0	1	1	76	4.5	14
3	2	1	2	1	1	1	0	0	1	0	1	1	76	3.75	10
3	2	2	0	2	1	1	0	0	0	0	0	0	62	3	8
3	2	1	0	4	1	1	0	0	0	0	0	0	61	4	0
3	2	1	0	4	0	1	0	0	0	1	2	60	64	7	3
3	2	1	0	2	1	1	0	0	0	0	0	0	72	2	6
3	2	1	0	2	1	0	0	0	0	0	0	0	75	5	9
3	1	2	0	3	0	1	1	0	0	1	3	90	62	6	3
3	2	1	0	3	0	1	0	0	0	0	2	45	60	-1	5
3	2	1	2	2	1	1	0	0	0	0	0	0	67	3	3
3	1	2	0	4	0	1	1	0	0	1	3	120	62	6	3
3	2	1	0	0	1	1	0	0	1	0	2	60	60	4	10
3	2	1	0	2	1	1	0	0	0	1	2	60	62	7	3
3	1	2	0	2	0	1	1	0	0	1	3	90	60	8	0
3	2	1	2	3	1	1	0	0	0	2	2	60	67	9	0
3	1	2	0	1	1	1	1	0	0	1	0	0	71	6	4
3	2	1	0	2	1	1	0	0	0	1	2	60	66	7.5	1
3	1	2	0	2	1	1	1	1	0	2	3	90	66	9	0
3	1	2	2	2	1	1	1	1	0	0	1	30	69	5	1
3	1	2	2	2	1	1	1	0	0	1	3	90	64	8	3
3	2	1	0	4	1	1	0	0	0	1	2	60	62	6	0
3	2	2	0	2	1	1	0	1	0	0	2	60	72	3	5
3	2	1	0	2	1	1	0	0	1	0	0	0	63	1	10
3	2	1	0	2	0	1	0	0	0	1	0	0	61	8	2
3	2	1	0	0	1	1	0	0	1	1	2	60	60	7	12
3	2	1	0	2	1	1	0	0	0	1	2	60	66	7	8
3	1	2	0	2	0	1	0	0	0	0	3	120	69	5	5
3	2	1	0	2	1	1	0	0	0	1	0	0	61	6	7
3	1	2	0	2	1	1	1	0	0	1	1	30	65	6	5
2	2	1	0	0	1	1	0	0	0	1	1	30	66	8	8
1	2	1	0	2	1	1	0	0	0	0	2	60	71	5	7
2	2	1	0	2	1	1	0	0	0	1	3	120	74	6	5
2	1	2	0	2	1	1	0	0	0	0	0	0	76	5	3
2	2	1	2	2	1	1	0	0	0	1	3	90	65	7	6
1	1	2	0	2	1	1	1	0	0	2	3	180	73	9	6
2	2	2	0	2	0	1	0	0	0	0	0	0	60	3	0
1	1	1	0	2	1	1	1	0	0	1	2	60	60	6	6
1	2	2	0	2	1	1	0	0	0	0	3	90	60	2	7
1	1	2	0	3	1	1	1	0	0	1	0	0	70	8	3
3	2	1	0	4	1	1	0	0	0	2	0	0	63	9	4
3	1	1	0	2	1	1	1	0	0	1	2	60	68	6	7
3	1	2	0	2	1	1	1	1	0	2	2	60	66	10	4
3	2	2	0	2	1	1	0	0	1	0	2	60	63	5	22
3	1	2	0	2	0	1	0	0	1	1	1	30	63	6	13
3	1	2	0	1	1	1	0	1	1	0	2	60	69	5	22
3	1	2	0	2	1	1	0	0	1	1	3	120	61	7	23
3	1	2	0	2	1	1	1	1	1	2	2	60	60	9	14
3	1	2	2	2	1	1	0	0	0	0	3	80	66	2	9
2	2	2	0	4	1	1	0	0	0	2	3	120	67	9	3
1	1	2	0	4	1	1	1	0	0	0	0	0	70	4.5	3
1	1	2	0	3	0	1	1	1	0	1	1	30	68	8	8
2	2	1	0	1	1	1	0	0	0	1	2	60	83	6	9
1	2	1	0	1	1	1	0	0	0	0	0	0	64	3	7
1	1	2	0	1	1	1	1	1	0	0	0	0	62	3	7
1	2	1	0	4	1	1	0	0	0	1	0	0	62	6	5
1	1	1	0	1	1	1	1	1	1	1	2	60	68	7	14
1	2	1	0	1	1	1	0	0	1	1	2	60	62	6	21
3	1	2	0	1	1	1	1	1	1	0	2	60	67	5	15
3	2	1	0	2	1	1	0	0	0	0	2	60	67	4	0
1	2	1	0	2	1	1	0	0	1	2	2	60	69	8.5	17
1	1	2	0	2	1	1	1	1	0	1	2	40	70	8	5
2	1	1	0	3	1	1	0	0	0	1	2	60	82	7	2
2	2	1	0	2	1	1	0	0	1	0	1	30	65	4	14
2	1	1	0	3	0	1	0	0	0	1	3	90	94	8	5
2	1	2	2	2	1	1	0	1	0	1	2	60	61	8	2
1	2	1	2	2	1	1	0	0	0	0	0	0	65	5	7
1	1	2	0	1	1	1	1	1	0	1	0	0	69	6	1
1	2	1	0	1	1	1	0	1	1	0	0	0	68	2	15
1	1	2	2	1	1	1	1	1	1	1	3	120	62	8	18
1	2	1	0	1	1	1	0	0	1	1	2	60	69	8	21
1	1	3	0	1	1	1	0	0	0	1	2	60	60	6	5
2	1	1	0	1	1	1	0	0	1	1	3	120	66	6	16
2	2	2	0	1	1	1	0	0	1	0	0	0	64	5	27
2	1	2	0	0	1	1	0	0	1	2	2	60	70	11	13
3	2	2	0	1	1	1	0	0	1	1	2	60	65	6	13
3	2	1	0	2	1	1	0	0	0	0	3	120	79	4	3
3	2	2	0	1	1	1	0	0	1	0	0	0	63	5	14
3	2	2	0	1	1	1	0	0	1	0	0	0	67	2	27
3	1	2	0	3	0	1	0	1	1	0	2	60	61	5	11
3	2	2	1	1	1	1	0	0	1	1	0	0	60	8	12
3	1	2	0	2	0	1	0	0	0	0	2	60	65	5	8
2	2	2	0	1	1	1	0	1	1	0	1	15	69	5	22
2	1	2	0	1	1	1	1	1	1	1	3	120	70	8	14
2	2	1	0	1	1	1	0	0	1	0	0	0	60	3	12
3	1	2	2	2	1	1	1	1	1	1	0	0	61	6.5	12
3	2	1	0	1	1	1	0	0	1	0	0	0	61	5	24
3	2	2	0	1	1	1	0	0	1	1	2	60	64	8	20
2	1	2	2	1	1	1	0	0	1	1	2	60	70	8	20
2	1	1	2	0	1	1	1	0	1	0	0	0	70	4	15
3	1	2	0	2	1	1	0	0	1	0	0	0	63	4	15
3	1	2	0	3	1	1	1	1	0	1	0	0	65	6	3
2	1	2	0	2	0	1	1	1	1	0	0	0	60	5	27
3	1	2	2	2	1	1	0	1	1	1	0	0	69	6	10
2	1	2	0	1	0	1	1	1	1	1	0	0	68	6	21
2	1	1	2	2	1	1	0	1	0	0	0	0	60	3	5
3	1	1	2	1	1	1	1	0	1	0	0	0	63	4	20
3	1	2	0	1	1	1	1	0	1	0	0	0	60	4	12
2	1	1	2	2	1	1	1	0	1	1	0	0	71	6	11
3	2	1	2	2	1	1	0	0	1	0	1	30	68	3	23
3	2	1	0	1	1	1	0	0	1	0	0	0	62	4	23
3	1	1	0	2	1	1	1	0	1	1	0	0	63	6	13
3	1	2	0	2	1	1	1	0	1	1	3	120	67	8	22
2	2	1	0	1	1	1	0	0	1	0	2	60	64	4	24
3	2	1	2	2	1	1	0	0	1	0	0	0	64	1	19
2	1	1	0	3	1	1	0	0	1	1	0	0	62	7	17
2	2	1	0	3	1	1	0	0	1	1	0	0	70	6	22
3	1	2	0	1	1	1	1	0	1	0	0	0	62	2	24
3	1	2	2	2	1	1	1	1	0	1	2	45	70	6	7
3	2	1	0	2	1	1	0	0	1	1	0	0	66	8	12
3	2	2	2	2	1	1	0	0	0	1	0	0	74	8	9
3	2	1	2	2	1	1	0	0	1	1	2	60	67	7	24
3	1	2	0	2	1	1	1	0	0	2	0	0	68	9	8
3	2	1	0	1	1	1	0	0	1	1	0	0	63	8	15
3	2	1	0	1	1	1	0	0	1	1	2	60	71	6	21
3	2	1	2	1	1	1	0	1	0	1	0	0	64	6	6
3	1	1	2	4	0	1	1	1	0	0	0	0	65	3	6
3	2	1	2	0	1	1	0	0	1	2	0	0	73	11	23
3	2	1	2	2	1	1	0	0	0	1	0	0	76	7	5
3	2	1	2	1	1	1	0	0	1	0	0	0	61	5	20
3	1	1	0	2	1	1	1	1	1	0	0	0	61	5	17
3	1	2	0	1	1	1	1	1	0	0	0	0	63	4	8
3	2	1	0	3	1	1	0	0	1	1	0	0	63	7	12
3	1	3	0	2	1	1	1	0	0	1	0	0	61	8	4
3	2	1	2	2	1	1	0	1	1	0	2	60	64	5	20
3	1	1	0	2	1	1	1	0	1	0	0	0	70	3	18
3	2	1	2	1	1	1	0	0	1	0	0	0	64	2	24
3	2	1	2	2	0	1	0	1	1	1	1	20	67	6	16
2	1	1	0	2	1	1	1	0	1	0	2	60	68	4	19
3	1	2	0	4	1	1	1	0	0	2	0	0	75	9	3
3	2	2	0	2	1	1	0	0	1	1	0	0	71	6	28
2	2	1	0	3	1	1	0	0	0	1	2	60	64	8	8
3	1	2	0	2	1	1	1	0	1	2	2	60	70	10	16
3	2	1	0	2	1	1	0	1	1	1	2	60	64	7	13
2	1	2	0	1	1	1	1	0	1	2	0	0	66	10	17
2	2	2	0	0	1	1	0	0	1	0	0	0	64	5	19
3	2	2	0	1	1	1	0	1	0	0	1	30	77	3	9
3	1	2	2	2	1	1	1	0	1	0	1	30	65	5	20
2	2	1	0	0	1	1	0	0	1	1	0	0	64	8	22
1	1	3	0	2	0	1	1	1	1	1	0	0	82	6	12
1	1	2	0	2	1	1	0	1	0	1	0	0	75	6	6
3	2	2	0	1	1	1	0	0	0	1	0	0	74	7	2
1	2	1	0	2	1	1	0	0	1	1	0	0	72	6	12
3	2	2	0	1	1	1	0	0	1	1	2	60	66	6	23
3	1	2	0	2	1	1	1	0	1	0	0	0	68	4	14
3	1	2	0	3	1	1	1	1	0	0	2	60	74	4	0
3	2	1	0	2	1	1	0	0	1	0	0	0	74	4	13
3	1	2	2	3	1	1	1	1	0	1	0	0	77	8	3
3	1	2	2	2	0	1	1	0	1	1	0	0	68	6	18
3	2	1	2	2	1	1	0	0	1	0	0	0	66	5	17
3	2	1	2	2	1	1	0	0	1	1	2	60	77	8	16
3	2	1	0	1	1	1	0	0	1	0	2	60	75	4	20
3	1	2	3	2	1	1	1	1	1	0	2	45	68	4	21
3	2	1	2	2	1	1	1	1	1	1	2	60	73	8	10
3	2	2	0	2	1	1	0	0	1	0	1	30	71	5	18
3	1	2	0	2	1	0	0	0	0	0	1	1	71	4	6
3	2	2	2	2	1	1	0	1	1	0	2	60	75	5	21
3	1	2	0	2	1	1	0	1	1	0	0	0	74	2	26
3	2	2	0	2	1	1	0	1	1	0	3	90	67	2	16
3	2	2	0	3	1	1	0	1	0	2	0	0	67	10	6
3	1	2	0	2	1	1	1	1	0	2	2	60	71	9	8
3	1	1	0	2	1	1	1	1	0	1	0	0	70	7	3
3	2	2	0	4	1	1	0	0	0	0	3	90	80	3.5	6
3	1	2	0	3	0	1	1	1	0	1	0	0	81	7	3
3	2	2	0	2	1	1	0	0	1	1	2	60	61	6	10
3	1	2	0	0	1	1	1	0	1	0	2	60	75	4	23
3	2	2	0	1	1	1	0	0	1	0	1	15	68	3.5	22
3	1	2	0	2	1	1	1	0	1	1	2	60	66	7	10
3	1	2	0	3	1	1	0	0	1	1	2	45	64	8	11
3	1	2	0	1	1	1	0	0	0	1	3	120	69	7	6
3	1	2	2	2	1	1	1	1	0	0	1	30	68	5	5
3	2	2	0	2	1	1	0	1	1	1	2	60	67	6	15
3	1	2	0	2	1	1	0	1	0	0	0	0	66	4	9
3	1	2	0	2	1	1	1	1	0	1	2	60	62	7	6
3	2	1	0	2	1	1	0	0	1	0	0	0	64	5	13
3	2	1	2	2	1	1	0	0	0	1	0	0	63	7.5	3
3	2	1	0	3	1	1	0	0	1	0	0	0	61	2	11
3	2	2	0	1	1	1	0	0	1	0	0	0	65	4	12
2	1	2	0	2	1	1	0	0	0	1	0	0	78	8	4
2	1	2	0	3	1	1	1	1	0	1	0	0	63	7	6
2	2	1	0	1	1	1	0	0	0	0	2	60	63	4	9
2	2	2	0	3	1	1	0	0	0	1	0	0	67	8	0
3	2	2	0	2	1	1	0	0	1	0	1	30	74	2	19
3	1	2	0	2	0	1	1	0	0	0	3	90	78	5	6
3	1	2	0	1	1	1	1	0	0	1	3	180	72	8	1
3	2	2	0	2	0	1	0	0	0	0	2	60	71	5	6
3	1	2	0	1	0	1	1	0	1	1	2	60	65	6	14
3	2	1	2	3	1	1	0	0	0	1	0	0	69	6	9
3	2	2	0	1	1	1	0	0	0	1	3	90	63	6	1
3	2	2	0	2	1	1	0	0	0	1	0	0	72	6	0
3	2	2	2	2	1	1	0	0	0	1	3	70	63	7	5
3	1	2	0	4	1	1	0	1	0	1	3	180	63	7	0
3	1	2	0	3	1	1	1	0	0	0	0	0	76	5	5
3	1	2	0	2	1	1	1	1	0	0	0	0	64	4	9
3	1	2	0	2	0	1	1	0	0	1	2	60	72	8	1
2	2	1	2	2	1	1	0	0	0	1	3	70	69	8	7
2	2	2	0	1	1	1	0	0	1	0	0	0	60	3	24
3	1	1	0	1	1	1	0	1	0	1	2	60	70	6	4
3	1	1	0	2	1	1	1	0	0	0	0	0	71	5	0
3	1	2	0	2	1	1	1	1	0	0	3	120	60	4	9
3	1	2	0	2	1	1	1	1	0	1	1	10	62	6	6
3	2	2	0	1	1	1	0	0	1	0	1	30	72	1	21
3	2	2	0	2	1	1	0	0	0	1	3	100	75	6	4
3	1	2	0	2	1	1	0	1	0	0	3	90	69	5	8
3	1	1	0	2	1	1	1	0	0	2	0	0	73	9	3
3	1	2	2	2	1	1	1	1	1	0	0	0	68	4	17
3	1	2	0	2	1	1	0	1	1	0	0	0	78	1	18
3	2	1	0	2	1	1	0	0	1	0	0	0	74	1	15
3	2	2	2	4	0	1	0	0	0	1	2	40	67	8	6
3	1	2	0	2	1	1	1	1	0	0	3	120	71	5	4
3	1	2	2	3	1	1	1	1	0	0	1	30	61	4	7
3	2	2	0	1	1	1	0	0	1	0	3	120	71	5	16
3	1	2	0	2	1	1	1	0	0	0	0	0	68	4	0
3	2	2	0	2	1	1	0	0	0	2	2	60	68	9	5
3	1	2	0	2	1	1	0	0	0	2	3	120	69	10	3
3	2	1	0	2	1	1	0	0	1	0	3	120	68	5	10
3	2	1	0	2	1	1	0	1	1	0	0	0	76	2	10
3	1	2	2	2	1	1	1	0	0	2	1	10	68	10	7
3	2	1	0	2	1	1	0	0	1	1	0	0	69	6	18
3	1	2	2	3	1	1	1	0	0	1	0	0	71	7	2
3	2	2	2	1	1	1	0	0	0	1	2	60	62	6.5	3
3	2	2	0	2	1	1	0	0	1	1	0	0	72	8	11
3	1	2	2	2	1	1	1	1	0	1	0	0	66	6	1
3	1	2	0	1	0	1	0	1	0	0	0	0	73	5	9
3	2	1	0	4	1	1	0	0	0	1	0	0	72	8	7
3	2	2	0	1	1	1	0	0	0	0	1	6	65	4	8
3	1	2	0	4	1	1	1	1	0	1	0	0	63	8	4
3	2	2	0	1	1	1	0	0	1	0	0	0	72	5	20
3	1	3	2	2	0	1	0	0	0	1	2	60	76	8	7
3	1	2	0	1	1	1	0	1	1	0	1	15	76	4	19
3	2	1	2	0	0	1	0	0	1	0	0	0	65	3	14
2	2	2	0	2	1	1	0	1	0	1	0	0	68	7	4
2	1	1	0	4	0	1	1	1	0	1	1	6	71	7	6
2	2	1	0	3	1	1	0	0	0	1	0	0	61	8	0
2	1	1	0	4	1	1	0	1	0	0	2	60	64	5	0
2	1	3	2	3	1	1	1	0	0	1	1	10	63	7	0
3	2	2	0	2	1	1	0	0	0	2	0	0	62	10	4
3	1	2	0	2	1	1	1	0	0	0	0	0	64	5	9
1	1	2	2	0	1	1	1	0	0	0	3	120	66	5	8
2	1	3	0	2	1	1	1	1	1	1	2	60	63	7	12
2	2	2	0	1	1	1	0	0	1	1	3	120	72	8	17
2	1	2	0	4	1	1	1	1	0	1	0	0	60	8	3
2	1	2	0	4	1	1	0	1	0	0	3	120	65	5	3
2	2	2	0	2	1	1	0	1	0	0	2	60	65	2	9
2	1	2	0	2	1	1	1	1	0	1	2	60	69	6	4
3	2	2	2	2	1	1	0	0	0	0	3	90	67	5	7
3	2	1	0	1	1	1	0	0	1	1	3	120	67	7	12
3	2	1	0	1	1	1	0	0	1	0	1	27	68	4	15
3	2	1	0	1	1	1	0	0	1	0	0	0	64	3	17
3	1	2	0	2	1	1	1	1	1	0	3	120	63	4.5	15
3	1	2	0	3	1	1	0	1	0	1	3	120	85	6	7
3	2	2	0	1	1	1	0	0	0	0	0	0	64	5	8
3	1	2	0	1	1	1	0	1	0	1	2	60	64	6	6
3	1	1	0	2	1	1	1	1	1	1	3	120	69	8	14
3	2	1	0	1	1	1	0	0	1	0	0	0	68	5	12
3	1	2	2	2	1	1	0	1	1	1	2	40	75	6	16
3	2	2	0	3	1	1	0	0	1	0	1	20	71	4	18
3	1	2	0	2	1	1	1	0	1	0	0	0	77	5	13
3	2	2	0	2	1	1	0	1	0	1	0	-1	65	7	6
3	1	2	0	2	1	1	0	1	1	0	1	30	75	5	10
3	2	1	0	2	1	1	0	0	1	0	0	0	74	3.5	14
3	2	1	0	1	1	1	0	1	1	0	0	-1	62	-1	14
3	1	2	0	2	1	1	0	0	0	0	3	180	79	5	4
3	1	2	0	2	1	1	1	0	1	0	2	60	63	5	17
3	1	3	0	2	1	1	0	1	0	1	2	60	63	8	3
3	1	2	0	2	1	1	0	1	0	1	1	12	65	8	3
3	2	1	0	2	1	1	0	0	1	0	3	120	71	5	10
3	1	2	0	3	1	1	1	0	0	1	0	0	71	7	0
3	2	2	0	1	1	1	0	0	1	0	0	0	73	5	17
3	1	2	0	2	1	1	1	1	0	1	2	60	67	8	7
3	2	2	0	0	1	1	0	0	1	0	0	0	63	4	26
3	2	1	0	0	1	1	0	1	1	0	0	0	66	4	19
3	1	1	0	1	1	1	0	0	1	0	2	60	70	3	11
3	1	2	0	0	1	1	1	1	0	0	2	60	64	4	5
3	2	3	0	1	1	1	0	0	1	0	3	120	62	5	17
3	2	1	0	2	1	0	0	1	0	1	0	0	65	6	1
3	1	2	0	2	1	1	0	0	0	1	1	30	67	7	5
3	1	2	0	2	1	1	0	1	0	0	2	60	74	4.5	7
3	2	2	2	2	1	1	0	1	0	0	0	0	71	2	9
3	1	2	0	2	1	1	1	1	1	0	3	240	71	5	22
3	2	1	0	2	1	1	0	1	0	0	3	120	73	4	4
3	2	2	2	1	1	1	0	0	0	0	3	120	66	4	2
3	1	2	0	3	1	1	1	1	0	1	3	120	62	7	4
3	1	2	0	2	1	1	1	1	1	1	3	80	66	7	12
3	1	2	2	2	1	1	1	1	0	1	2	60	63	7	8
3	2	1	2	2	0	1	0	0	0	0	1	30	61	3	2
3	1	2	0	1	1	1	1	0	0	1	3	90	72	8	9
3	2	1	2	2	1	1	0	0	0	1	3	120	69	6	9
3	1	2	0	2	1	1	1	0	1	1	0	0	70	8	11
3	2	2	0	2	1	1	0	1	1	0	3	180	62	3	13
3	2	1	2	4	1	1	0	1	0	1	3	120	62	6	3
3	1	2	2	2	0	1	1	1	0	1	3	120	63	6	9
3	2	1	2	2	1	1	0	0	1	0	2	60	67	3	18
3	1	2	0	2	1	1	1	0	0	0	3	120	67	5	1
3	1	1	0	2	1	1	0	1	0	1	3	120	70	8	8
3	2	1	0	1	1	1	0	0	1	0	0	0	66	2.5	22
3	1	2	0	2	1	1	1	1	0	0	2	60	72	5	8
3	2	2	0	2	1	0	0	0	0	1	2	60	68	6	3
3	1	2	0	2	1	1	1	1	1	1	2	60	68	6	11
3	1	1	0	2	1	1	0	1	1	0	3	180	67	3	12
3	1	3	0	2	0	1	0	1	0	1	2	45	61	7	6
3	2	2	0	2	1	1	0	1	0	0	0	0	71	2	8
3	1	2	0	2	1	1	1	1	0	1	3	120	66	7	4
3	2	1	0	2	1	1	0	0	1	0	0	0	63	4	13
3	1	2	0	1	1	1	0	0	1	1	2	60	75	6	10
3	2	2	0	1	1	1	0	0	0	0	2	60	71	5	9
3	1	2	0	1	1	1	0	1	1	0	0	0	70	3	17
3	2	1	0	1	1	1	0	1	1	0	0	0	67	3	22
3	2	2	0	0	1	1	0	0	1	0	1	20	66	2.5	12
3	2	1	0	2	1	1	0	0	0	0	0	0	67	5	7
3	1	2	2	2	1	1	1	0	0	1	0	0	71	6	5
3	2	2	0	2	1	1	0	0	0	0	0	0	74	5	6
3	2	2	0	3	1	1	0	0	0	2	0	0	67	8.5	5
3	1	2	0	2	1	1	1	1	0	1	2	60	64	8	4
3	2	2	2	1	1	1	0	1	0	0	3	90	62	5	8
3	2	2	2	2	1	1	0	1	0	1	3	120	64	8	5
3	2	1	2	2	1	1	0	0	0	0	3	70	77	5	4
3	1	2	2	2	1	1	1	1	0	0	1	30	71	5	8
3	2	2	1	2	0	1	0	0	0	1	2	60	60	7	1
2	1	2	0	2	0	1	1	1	0	0	2	40	62	5	3
3	2	2	0	2	1	1	0	0	1	0	0	0	67	4	16
1	2	2	0	2	1	1	0	0	1	0	1	30	69	2	26
1	2	2	0	2	1	1	0	0	0	0	3	120	73	5	3
1	1	2	0	2	1	1	1	1	1	0	2	60	75	4	23
3	1	2	2	2	1	1	0	1	0	2	3	120	63	10	3
3	2	2	0	2	1	1	0	1	1	0	1	30	64	3	22
2	1	3	0	3	0	1	1	1	0	1	3	80	63	8	3
3	1	2	2	2	1	1	1	1	0	0	0	0	65	5	0
3	2	1	0	1	1	1	0	0	0	1	2	40	66	6	8
3	2	2	0	1	1	1	0	1	1	0	1	6	76	5	12
3	2	2	0	2	1	1	0	0	0	2	3	120	78	9	8
3	2	1	0	1	1	1	1	0	0	0	0	0	78	5	8
3	1	2	2	2	1	1	1	1	0	1	0	0	64	6	3
3	2	2	0	2	1	1	0	0	1	0	0	0	68	3	19
3	1	2	0	2	1	1	1	0	0	1	2	60	66	6	8
3	2	2	0	2	1	1	0	0	0	1	0	0	62	8	4
3	1	2	0	1	1	1	1	0	0	1	0	0	62	7	9
3	2	1	0	2	0	1	0	0	0	1	2	60	64	6	0
3	1	1	0	2	1	1	1	0	0	0	0	0	72	5	3
3	2	2	2	3	1	1	0	0	0	0	0	0	68	4	3
2	2	2	1	3	1	1	0	0	1	0	1	20	71	4	22
3	2	1	2	2	1	1	0	0	0	2	2	60	61	11	0
3	1	3	0	1	1	1	1	1	0	0	2	60	63	5	3
3	2	1	0	2	0	1	0	0	1	0	3	180	65	2	13
3	2	1	2	3	1	1	0	0	0	1	2	60	71	8	8
3	1	2	0	3	1	1	1	1	0	1	2	60	75	8	0
3	1	2	0	2	1	1	1	1	0	0	2	60	65	4	9
3	1	1	0	3	1	1	1	1	0	0	0	0	66	4	5
3	2	1	2	1	1	1	0	0	1	0	2	60	66	1	27
3	1	2	0	0	1	1	1	1	1	0	0	0	69	4	22
3	2	2	0	3	1	1	0	0	0	0	0	0	64	5	7
3	1	2	2	2	1	1	1	0	1	0	0	0	64	4	15
3	2	1	0	2	1	1	0	0	1	0	1	30	63	4	18
3	2	1	0	4	1	1	0	0	1	2	2	60	69	9	11
3	2	2	0	2	1	1	0	0	1	1	0	0	62	7	11
1	1	2	0	2	1	1	1	1	1	0	0	0	73	2	18
1	2	2	0	1	1	1	0	0	1	0	0	0	68	5	10
3	2	1	2	2	1	1	0	0	0	0	0	0	68	-1	9
3	2	3	2	2	1	1	0	0	1	0	1	7	79	5	14
2	2	2	0	3	1	1	0	0	1	0	0	0	72	3	11
3	2	3	2	3	1	1	0	1	0	0	0	0	61	5	9
1	1	2	2	2	1	1	1	0	0	0	2	60	80	5	0
3	2	1	3	0	1	1	0	1	1	0	1	10	68	3	19
3	1	2	2	1	1	1	1	0	0	0	2	60	69	5	9
3	2	2	0	2	1	1	0	0	1	0	3	90	66	0.5	26
3	1	2	0	2	1	1	1	0	0	0	3	120	65	5	9
3	1	2	0	2	1	1	1	1	0	1	1	30	64	8	6
3	2	1	0	0	1	1	0	0	0	0	3	120	79	5	4
3	2	1	0	1	1	1	0	1	0	1	0	0	72	7	5
2	2	2	0	2	1	1	0	1	1	0	0	0	62	2	22
3	2	2	0	2	1	1	0	1	1	0	1	30	69	5	22
3	1	2	0	1	1	1	1	0	0	1	2	60	67	6.5	0
3	1	2	0	2	1	1	1	0	0	1	2	60	69	8	7
3	2	2	0	2	1	1	0	0	1	0	2	60	61	5	10
3	1	2	0	2	1	1	1	0	0	0	3	120	69	5	5
3	2	1	0	2	1	1	0	0	0	1	2	60	65	6	9
3	2	1	0	2	0	1	0	1	0	1	1	30	78	6	3
3	1	2	0	2	1	0	1	0	0	0	0	0	65	5.5	3
3	1	2	0	2	1	1	1	1	0	1	3	90	69	6	6
3	1	1	0	1	1	1	1	0	1	0	0	0	64	2	17
3	2	2	2	2	1	1	0	0	1	1	1	30	69	7	16
3	1	2	0	4	1	1	1	1	0	2	3	120	64	11	3
3	2	2	0	2	1	1	0	0	0	1	0	0	67	7	0
3	2	1	0	2	1	1	0	0	0	1	2	60	71	6.5	5
3	1	2	2	0	1	1	1	0	0	1	0	-1	68	8	0
1	1	1	0	2	0	1	1	0	0	1	3	90	74	6	4
1	1	2	0	2	1	1	0	1	0	1	3	180	67	8	9
1	1	2	0	2	1	1	0	0	0	1	0	0	66	7	4
2	2	2	0	2	1	1	0	0	1	0	1	30	65	5	12
3	2	1	0	4	0	1	0	1	1	0	1	30	72	5	11
	2	2	0	1	1	1	0	0	1	0	1	30	76	3	13
3	1	2	0	2	1	1	0	0	1	1	3	120	70	8	16
3	2	2	0	2	1	1	0	0	1	1	3	120	65	7	21
3	1	2	0	3	1	1	0	0	0	0	0	0	79	5	0
3	2	1	2	2	1	1	0	0	0	2	3	120	76	10.5	5
3	1	2	0	2	1	1	1	1	0	0	1	20	78	5.5	4
3	2	1	0	3	1	1	0	0	0	1	3	120	68	6	2
3	1	2	0	2	1	1	1	1	0	1	2	60	64	7	2
2	2	1	2	2	1	1	0	0	1	0	2	60	68	5	20
3	2	2	2	2	1	1	0	0	0	0	1	5	63	3	4
3	1	2	0	2	1	1	1	1	1	0	1	30	63	4	20
2	2	2	0	2	1	1	0	0	1	0	1	30	69	3	20
2	2	2	0	2	1	1	0	0	0	0	2	60	60	4	4
3	1	2	0	2	1	1	1	0	0	0	3	90	66	4	6
3	1	2	0	2	1	1	1	1	1	1	2	60	83	8	16
3	2	2	0	3	1	1	0	1	0	1	0	0	77	7	1
3	2	2	0	2	1	1	0	1	1	0	3	120	63	3	11
3	2	2	0	4	1	1	0	1	1	1	3	120	69	6	12
3	2	1	2	2	1	1	1	1	1	0	0	0	76	4	10
3	2	2	0	1	1	1	0	0	1	0	2	60	80	4	14
3	2	2	0	2	1	1	0	0	0	0	2	60	60	3	7
3	1	2	0	2	1	1	0	1	1	0	0	0	77	3	15
3	2	1	0	2	1	1	0	0	1	2	1	20	64	10.5	10
3	1	2	0	1	1	1	0	1	1	0	3	120	67	4	16
3	2	2	0	2	1	1	0	0	1	0	0	0	66	5	21
3	2	1	0	0	1	1	0	0	1	0	0	0	63	1	13
3	1	2	2	2	1	1	1	0	0	1	2	60	66	8	7
3	1	2	0	1	1	1	0	1	1	0	2	60	60	3	19
3	2	2	2	2	1	1	0	0	1	0	2	60	69	3	12
3	2	1	0	2	1	1	0	0	1	2	0	0	71	10	17
3	1	1	0	2	1	1	1	1	1	1	2	60	62	8	13
3	2	1	0	2	1	1	0	1	1	1	0	0	62	8	15
3	1	2	0	3	0	1	1	0	1	1	3	120	64	6	12
3	2	1	2	2	1	1	0	1	1	1	2	60	69	7	13
3	1	1	2	1	1	1	1	0	0	0	0	0	75	3	5
3	2	2	2	2	1	1	0	0	1	1	3	120	62	8	11
3	1	2	0	2	1	1	0	0	0	1	0	0	80	7	3
3	2	2	0	2	1	1	0	0	0	0	2	60	90	5	8
3	1	2	0	2	1	1	1	1	1	0	1	30	73	5	11
3	2	1	0	2	1	1	0	1	0	1	1	30	70	6	2
3	1	3	0	2	1	1	0	0	0	1	2	60	62	7	0
3	1	2	0	2	1	1	1	1	0	1	3	90	62	6	2
3	1	2	0	1	1	1	0	0	1	0	1	30	62	5	10
3	1	3	2	2	1	1	0	0	0	1	1	30	62	6	9
3	1	2	2	2	1	1	1	1	0	0	3	90	74	5	0
3	2	2	2	3	1	1	0	1	1	1	1	30	71	6	10
3	2	2	2	1	1	1	0	0	1	0	1	10	67	1	22
3	2	1	2	1	1	1	0	0	0	1	2	60	61	7	2
3	2	1	2	0	1	1	0	0	0	1	3	100	71	8	6
3	1	2	0	2	1	1	1	1	0	2	0	0	69	8.5	4
3	2	1	0	2	1	1	0	0	0	1	1	30	68	7	8
3	2	2	0	4	1	1	0	1	0	0	2	60	71	5	2
3	1	2	0	2	1	1	1	1	0	1	3	120	65	8	7
3	1	1	0	3	1	1	0	1	0	0	3	90	64	5	2
3	2	1	2	1	1	1	0	0	1	0	3	70	63	5	23
3	1	2	0	2	1	1	0	1	1	0	0	0	66	5	17
3	2	1	0	2	0	1	0	0	1	0	0	0	61	4	15
3	2	1	0	2	1	1	0	0	0	0	1	8	61	5	1
3	1	2	2	1	1	1	0	1	0	1	3	78	64	6	4
3	1	2	0	2	1	1	0	1	1	1	2	60	72	8	20
3	2	2	0	1	1	1	0	0	0	0	1	30	62	4	7
3	2	1	2	2	1	1	0	0	0	1	3	120	77	6	6
3	2	2	2	2	1	1	0	0	0	1	1	30	68	6	3
3	1	2	0	2	1	1	0	1	1	1	2	60	70	6	10
3	2	2	0	2	1	1	0	0	1	1	1	7	70	6	22
3	2	1	2	2	1	1	0	0	1	2	2	60	78	9	11
3	1	2	2	3	1	1	1	0	0	0	2	60	79	5	6
3	1	2	0	2	1	1	1	1	0	0	1	30	77	2	7
3	2	1	0	2	1	1	0	0	1	0	1	20	80	5	13
3	2	1	0	2	1	1	0	0	0	1	2	60	69	6	7
3	1	1	0	1	1	1	0	0	0	1	0	0	65	6	3
3	2	2	0	2	1	1	0	1	0	1	3	90	75	7	7
3	2	2	2	1	1	1	0	0	1	1	1	8	73	6	16
3	2	1	0	2	1	1	0	0	1	0	1	30	61	4	12
3	1	2	2	2	1	1	1	0	0	1	2	60	62	7.5	4
3	1	2	0	1	1	1	1	1	0	2	3	180	71	9	6
3	1	2	0	2	1	1	1	0	1	0	2	60	61	5	11
3	1	2	0	2	1	1	1	1	0	2	3	120	68	9	3
1	1	2	0	2	1	1	1	1	1	1	1	30	72	8	17
3	2	1	2	2	1	1	0	0	0	2	2	60	70	9	7
3	1	2	0	2	1	1	1	1	0	1	3	150	66	8	6
3	2	2	0	2	1	1	0	0	1	1	2	60	62	7	16
3	2	2	0	1	1	1	0	0	0	0	0	0	60	-1	5
3	1	2	0	2	1	1	0	1	0	1	0	0	63	8	3
3	1	2	0	2	1	1	1	0	0	2	2	60	82	10	4
3	2	2	0	2	1	1	0	0	0	0	2	60	73	2	8
3	1	2	2	2	0	1	1	0	0	1	2	60	73	7	6
3	2	2	2	2	1	1	0	1	1	0	1	15	67	2	11
3	1	1	2	2	1	1	1	1	0	1	1	2	65	6	8
3	2	2	2	2	1	1	1	1	0	1	2	60	74	7	9
3	2	2	2	1	1	1	0	0	1	0	0	0	64	3	24
3	2	2	0	2	1	1	0	0	0	1	0	0	75	6	7
3	2	1	0	2	1	1	0	0	0	0	1	30	72	4	9
3	2	2	0	2	1	1	0	1	1	0	3	80	65	5	19
3	2	1	0	3	1	1	0	0	0	1	3	120	62	7	7
3	2	2	2	1	1	1	0	0	0	0	2	60	64	3	4
3	1	2	2	2	1	1	1	1	1	1	3	120	75	6	12
3	2	1	0	2	1	1	0	0	1	1	2	60	64	6	14
3	2	2	0	2	1	1	0	0	1	0	0	0	63	5	11
3	1	2	0	0	1	1	1	0	1	0	0	0	65	1	18
3	2	2	0	2	1	1	0	0	1	0	3	120	73	2	24
3	2	2	2	2	1	1	0	0	0	1	2	60	64	6	9
3	1	2	0	2	1	1	1	0	0	1	2	60	65	6	8
3	2	1	0	1	1	1	0	0	1	1	0	0	67	7	10
3	1	2	0	2	1	1	1	0	0	1	3	120	74	7	3
3	1	2	2	4	0	1	1	0	0	0	2	60	75	5	7
3	2	1	2	4	1	1	0	0	1	0	2	60	74	2	10
3	2	1	0	1	1	1	0	0	0	0	1	10	70	3	8
3	2	1	0	4	1	1	0	1	0	0	0	0	65	2	6
3	1	2	0	2	0	1	1	0	1	0	2	60	60	5	23
3	1	2	0	2	1	1	1	1	1	0	3	180	61	5	20
3	2	2	0	2	0	1	0	0	0	1	3	150	60	6	4
3	1	2	2	2	0	1	1	0	0	1	3	180	72	8	4
3	1	2	0	3	0	1	1	1	1	1	2	60	60	8	11
3	1	1	0	4	0	1	1	1	1	0	2	60	84	4	15
2	1	2	2	0	1	1	1	1	0	1	3	90	70	6	0
3	1	2	0	3	1	1	1	1	0	1	3	90	63	6	9
3	2	3	0	2	1	1	0	0	0	0	0	0	64	3	7
3	1	3	2	2	1	1	1	1	1	1	3	90	62	6	11
3	2	2	0	1	1	1	0	0	0	0	1	5	69	4	6
3	1	2	0	1	1	1	1	0	0	1	1	30	71	7	0
3	2	2	2	4	0	1	0	0	0	0	0	0	64	5.5	7
3	1	2	0	2	1	1	1	0	0	0	2	60	66	5	5
3	1	2	0	2	1	1	0	0	0	1	0	0	65	8	0
3	2	2	0	2	1	1	0	0	0	0	1	30	61	4	8
3	2	2	0	2	1	1	0	0	0	1	0	0	61	7	3
3	2	3	2	1	1	1	0	0	1	1	0	0	66	6	15
3	1	3	0	2	1	1	1	1	0	0	1	30	67	5	3
3	2	1	0	4	1	1	0	0	1	1	1	5	64	8	14
3	2	2	2	4	1	1	0	0	1	0	2	60	61	4	14
3	1	3	0	2	1	1	1	1	0	1	2	60	61	6	5
3	1	2	0	1	1	1	1	1	0	0	3	120	70	4	8
3	1	3	0	2	1	1	1	1	1	1	0	0	66	7	12
3	2	2	0	2	1	1	0	0	1	0	0	0	66	4	10
3	1	2	0	1	1	1	0	0	1	0	1	30	60	5.5	19
3	1	2	0	1	0	1	1	1	0	1	1	20	65	6	2
1	2	2	0	2	1	1	0	0	1	1	0	0	70	8	10
1	2	2	0	2	1	1	0	0	1	0	0	0	81	3	13
3	2	2	2	2	0	1	0	1	0	1	1	30	63	6.5	2
3	2	2	2	2	1	1	0	1	1	1	3	120	69	7	10
3	1	2	0	2	1	1	0	1	1	1	1	20	70	7	10
3	2	2	0	2	1	1	0	0	0	0	2	60	61	4	8
3	1	2	0	2	1	1	1	0	0	1	2	60	64	8	3
3	1	2	0	1	1	1	0	0	0	1	3	120	69	8	5
3	2	2	2	2	1	1	0	0	1	1	1	20	74	7.5	10
3	2	3	0	4	1	1	0	1	0	1	2	60	61	7	0
3	1	3	0	2	1	1	1	0	0	1	3	75	63	6	2
2	1	2	2	2	1	1	0	0	1	1	2	60	72	6	14
3	2	2	0	2	1	1	0	0	1	1	1	10	80	6	15
3	2	2	0	1	1	1	0	1	0	1	2	60	67	7	5
3	2	1	0	3	1	1	0	0	0	2	0	0	89	9	0
1	1	2	0	4	1	1	1	0	0	1	2	60	65	7	7
3	2	2	2	2	1	1	0	0	0	1	3	120	63	7	5
3	1	3	0	2	1	1	0	0	0	1	0	0	75	7	7
3	1	2	0	3	0	1	1	1	0	0	2	60	66	5	6
1	2	2	2	2	1	1	0	0	1	0	2	60	69	5	17
3	1	2	0	3	0	0	1	1	0	1	3	180	64	8	3
3	2	2	2	2	1	1	0	0	0	1	3	120	65	8	6
3	1	2	0	2	0	1	1	1	0	1	2	60	62	6	3
1	1	2	0	2	1	1	0	0	0	1	3	120	67	6	0
3	2	2	0	1	1	1	0	0	0	0	2	60	70	5	8
3	2	1	0	1	1	1	0	0	1	0	0	0	68	3	12
3	2	2	2	2	1	1	0	1	1	0	0	0	63	4	11
3	1	3	0	2	0	1	0	1	0	1	1	30	62	7	7
3	1	2	0	1	1	1	0	1	0	1	0	0	65	6	7
3	1	2	0	2	1	1	0	1	1	1	3	120	72	6	16
3	2	2	0	1	1	0	0	0	1	0	3	180	72	5	10
3	2	1	0	1	1	1	0	0	0	1	3	120	61	6	0
3	2	1	0	1	1	1	0	0	0	0	3	90	65	5	7
3	1	2	2	3	1	1	0	1	0	1	2	60	70	6	3
3	2	2	2	2	1	1	0	1	0	1	3	120	61	7	0
3	1	3	0	2	1	1	1	0	0	1	0	0	64	6	4
3	1	3	0	1	1	1	1	1	1	1	2	45	62	6	10
3	2	2	0	2	0	1	0	1	0	0	3	90	62	0	5
3	2	2	0	0	1	1	0	0	1	0	0	0	71	5	19
3	2	1	0	2	1	1	0	0	1	0	2	60	81	2	15
3	2	2	0	2	1	1	0	0	1	0	3	120	65	2	11
3	2	2	0	1	1	1	0	0	1	1	0	-1	62	7.5	20
3	1	3	0	2	1	1	1	1	0	1	2	60	61	6	4
3	1	1	0	2	1	1	1	0	0	1	1	2	77	7	3
3	2	2	0	2	1	1	0	0	1	0	2	60	69	4	18
3	1	2	0	2	1	1	1	1	0	0	3	120	78	5	9
3	1	3	0	3	1	1	0	1	0	1	2	60	73	6	1
3	1	2	0	2	1	1	1	1	0	2	3	120	63	9	6
3	2	1	2	1	1	1	0	0	0	0	2	60	62	3	7
3	2	1	2	2	1	0	0	0	1	0	2	60	63	4	20
3	2	2	0	2	1	1	0	0	0	1	1	1	60	8	7
3	1	2	0	2	1	1	1	1	0	1	3	120	62	7	1
3	2	3	0	2	1	1	0	0	0	0	1	30	62	4	9
3	1	2	2	2	1	1	0	0	1	0	2	60	64	3	20
3	2	2	2	2	1	1	0	0	1	1	0	0	72	6	25
3	2	1	0	3	1	1	0	0	0	1	2	60	64	7	0
3	2	3	0	2	1	1	0	0	0	1	0	0	64	8	1
3	1	2	0	2	1	0	1	1	0	0	3	90	62	5	5
3	1	2	0	2	1	1	1	1	0	1	0	0	72	6	5
2	1	2	0	2	1	1	0	0	0	1	0	0	63	8	0
3	2	2	0	2	1	1	0	0	1	1	3	120	65	6	22
3	1	3	0	3	1	1	0	0	1	1	3	150	60	7	13
3	1	2	0	3	1	1	1	1	0	1	2	60	67	7	1
3	1	2	0	4	1	1	1	1	0	0	2	60	65	5	0
3	1	2	0	2	1	1	1	0	1	0	3	90	63	5	18
3	2	1	0	1	1	1	0	0	1	0	0	0	70	5	13
3	2	3	0	2	1	1	0	1	0	0	1	30	62	5	4
3	1	2	2	3	1	1	1	1	0	1	3	90	60	6	0
3	2	2	2	2	1	0	0	0	0	1	2	60	62	6	1
3	1	2	0	4	1	0	1	1	0	1	0	0	63	8	0
3	2	2	0	4	1	1	0	0	0	1	2	60	68	7	0
3	1	3	0	2	1	1	0	0	0	1	1	30	82	7	8
3	2	2	0	2	1	1	0	0	0	1	3	120	71	7	9
3	2	2	2	4	1	1	1	1	1	1	0	0	67	7	17
3	2	2	0	2	0	1	0	1	1	0	0	0	69	3	13
3	1	1	0	1	1	1	1	1	0	0	1	15	64	3.5	5
3	1	2	0	0	1	1	0	1	1	0	2	60	64	5	14
3	2	2	0	1	1	1	0	0	1	1	1	30	64	6	25
1	1	2	0	0	1	1	1	1	1	0	1	30	65	5	23
3	1	2	0	4	1	1	1	1	1	1	0	0	63	8	21
3	1	2	0	1	1	1	1	0	1	1	1	30	64	7	11
1	1	2	0	2	1	1	1	1	0	0	0	0	63	5.5	5
1	2	1	0	1	1	1	0	0	1	0	3	120	64	3	13
3	1	2	0	2	1	1	1	1	1	0	0	0	60	4	19
3	2	2	0	2	1	1	0	0	1	1	0	0	63	6	12
3	1	2	0	2	1	1	1	1	0	1	3	120	65	6	5
3	1	2	2	1	1	1	0	1	0	1	2	60	64	6	2
3	1	3	1	2	1	1	1	1	1	0	2	60	66	5	17
3	1	3	0	2	1	1	0	0	1	0	2	60	63	5	10
3	2	2	2	2	1	1	0	1	1	0	0	0	69	3.5	11
3	2	2	0	2	1	1	0	0	0	1	1	30	75	6	4
3	1	2	0	2	0	1	1	0	0	0	3	150	72	4	7
3	2	2	0	3	1	1	0	0	0	1	0	0	78	8	3
3	2	2	0	2	0	1	0	1	0	1	0	0	63	6	6
3	2	1	3	1	1	1	0	0	1	0	2	60	63	3	24
3	1	3	0	3	1	1	1	1	0	1	1	30	62	6	6
3	2	2	0	3	1	1	0	0	0	0	0	0	68	4	3
3	2	1	2	2	1	1	0	0	0	1	2	60	76	6	4
3	2	1	2	2	1	1	0	0	0	1	1	20	76	6	6
3	1	2	0	2	1	1	1	0	0	1	0	0	71	7	2
3	1	2	3	2	1	1	0	0	0	1	3	90	75	8	6
3	2	2	0	2	1	1	0	0	1	0	2	60	64	4	13
3	1	2	2	2	1	1	0	1	0	1	3	90	73	7	3
3	1	2	2	2	1	1	1	1	0	0	2	60	65	5	7
3	2	2	0	2	1	1	0	0	0	1	0	0	62	8	4
3	1	2	0	2	1	1	1	1	1	1	2	60	65	8	18
3	1	2	0	4	0	1	0	1	0	1	3	120	62	8	8
3	1	2	0	0	1	1	1	1	0	0	1	30	69	3	9
3	1	2	0	1	1	1	1	1	1	0	2	60	68	5	19
3	2	2	0	2	1	1	0	0	1	0	1	5	66	2	15
3	1	2	0	4	1	1	1	1	0	2	0	0	64	10	1
3	2	1	2	1	1	1	0	0	1	1	0	0	77	8	18
3	2	1	2	2	1	1	0	0	0	2	3	120	66	9	5
3	1	2	0	2	1	1	1	1	1	1	3	90	69	6	24
3	2	2	0	2	1	1	0	0	0	1	1	30	70	8	0
3	1	2	0	2	1	1	1	1	1	0	2	60	67	4	11
3	2	3	0	2	1	1	0	1	0	1	1	15	65	7	8
3	1	2	2	2	1	1	1	0	1	0	3	120	69	5	12
3	1	2	0	2	1	1	1	0	1	0	3	90	71	3	11
3	1	3	0	2	1	1	0	1	0	1	3	120	70	8	4
3	2	3	0	1	1	1	0	1	0	1	2	60	63	6	1
3	1	3	0	1	1	1	1	1	1	0	0	0	63	3	15
3	1	2	0	2	1	1	1	1	0	1	2	60	62	8	4
3	2	2	2	2	1	1	0	0	0	1	3	90	79	6	4
3	1	3	0	2	1	1	1	1	0	1	0	0	72	7	2
3	2	2	0	2	0	1	0	0	1	1	0	0	70	7	11
3	2	3	0	2	1	1	0	0	1	0	0	0	64	4.5	12
3	1	2	2	2	1	1	1	1	0	0	2	40	66	5	3
3	2	3	2	2	1	1	0	0	1	0	1	15	72	4	12
3	1	3	2	3	0	1	0	1	0	1	2	60	70	7	1
3	2	3	0	3	1	1	0	0	1	1	0	0	69	6	10
3	1	3	2	3	1	1	0	1	0	0	0	0	63	5	6
3	1	2	2	2	0	1	0	1	0	0	3	90	76	3	0
3	2	1	2	1	1	1	0	1	0	1	2	60	72	8	0
2	2	2	0	2	1	1	0	0	1	1	2	60	75	6	17
2	2	2	0	2	1	1	0	0	0	0	3	120	60	5	9
3	1	2	0	3	1	1	1	1	1	0	2	40	68	5	10
3	2	2	0	2	0	1	0	0	0	0	3	65	60	4	7
2	1	2	0	2	1	1	1	0	0	1	2	60	63	8	6
2	2	2	0	2	1	1	0	0	0	1	2	60	60	7	8
3	2	1	2	1	1	1	1	0	1	0	2	60	65	3	24
2	1	2	0	2	1	1	1	0	0	1	1	20	67	8	2
2	1	3	0	1	1	1	1	1	0	0	2	60	82	4	5
2	2	3	0	2	1	1	0	0	0	0	0	0	73	3	5
2	1	1	0	2	0	1	0	0	1	1	0	0	81	8	13
2	2	2	0	2	1	1	0	1	0	1	2	60	73	7.5	1
2	1	2	0	2	1	1	1	1	1	1	0	0	60	6	10
3	1	1	2	0	1	1	1	0	1	0	1	30	78	3	23
2	2	1	0	3	0	1	0	0	0	0	0	0	67	5	3
2	1	2	0	2	1	1	1	1	0	1	3	120	65	7.5	7
2	2	1	0	0	1	1	0	0	1	0	0	0	64	4	15
2	2	2	0	2	0	1	0	0	1	0	3	120	67	5	19
3	1	2	0	2	1	1	0	1	1	0	3	90	71	5	11
3	1	3	0	2	0	1	0	1	1	1	2	60	60	7	13
2	2	1	0	2	1	1	0	1	0	0	1	3	66	2	7
2	2	1	0	3	0	1	0	1	0	0	0	-1	80	-1	3
3	2	2	0	1	1	1	0	0	0	0	2	60	71	5	2
3	2	2	0	1	1	1	0	0	1	0	2	60	62	4.5	15
1	2	1	0	2	1	1	0	0	0	1	0	0	65	6	2
1	2	1	0	1	1	1	0	0	1	1	0	0	77	8	30
3	2	1	2	4	1	1	0	1	0	1	1	10	64	7	8
3	1	2	0	1	1	1	1	0	1	1	2	60	66	7	17
3	2	2	0	4	1	1	0	0	0	1	3	120	69	8	0
3	2	1	0	1	1	1	0	0	1	0	3	120	79	0	24
3	2	2	0	2	1	1	0	0	1	0	0	0	75	5	13
1	2	2	2	1	0	1	0	0	1	0	0	0	68	5.5	14
3	1	3	0	2	1	1	1	0	0	1	2	60	64	7	0
3	2	2	0	2	1	1	0	0	0	1	0	0	62	6	6
3	2	1	2	0	1	1	0	0	1	0	0	0	68	-1	21
3	1	2	3	0	1	1	1	0	1	0	0	0	68	3	26
3	2	1	0	2	1	1	0	1	1	1	0	0	63	7	15
1	1	1	0	2	1	1	1	1	1	0	3	120	69	5	11
1	2	1	0	1	1	1	0	0	1	0	2	60	71	4	16
3	1	2	2	2	1	1	1	1	1	0	3	90	61	5	11
3	2	1	0	2	1	1	0	0	1	2	3	120	60	9	13
3	1	1	0	2	1	1	1	1	0	1	3	180	60	7	8
3	1	2	2	2	1	1	1	1	1	1	3	120	68	6	11
3	2	1	0	1	1	1	0	0	1	0	2	60	66	4	13
3	2	1	0	2	1	1	0	0	1	0	0	0	60	2	15
3	1	2	0	2	1	1	0	0	1	0	0	0	72	-1	12
3	2	1	0	4	1	1	0	0	0	0	0	0	60	5	0
3	2	1	2	2	1	1	0	0	1	0	3	120	66	3	17
3	1	2	0	2	1	1	1	1	0	0	0	0	64	4	8
3	2	1	0	2	1	1	1	1	1	0	0	0	61	4.5	11
3	1	2	0	2	1	1	1	1	1	0	2	60	72	4	13
3	2	2	0	3	1	1	1	1	0	2	2	45	68	9.5	3
3	2	1	0	3	0	1	0	0	1	0	0	0	62	4	13
3	2	1	0	2	1	1	0	1	1	0	1	10	65	3	19
3	2	2	0	2	1	1	1	0	1	0	0	0	72	5	19
3	2	2	0	1	1	1	0	0	1	0	0	0	65	3	24
1	1	2	0	1	1	1	1	1	1	1	0	0	89	8	17
3	2	2	0	1	1	1	0	1	0	0	1	30	67	5	7
1	2	2	0	1	1	1	0	1	1	0	0	0	62	1	27
1	1	2	2	4	1	1	1	0	0	1	0	0	60	6.5	3
3	1	2	0	2	1	1	1	1	0	0	3	80	70	5	0
3	2	1	0	2	1	1	0	0	0	1	0	0	70	6	5
3	1	2	0	1	1	1	1	1	1	0	3	90	66	4	11
3	2	2	0	2	1	1	0	0	0	0	2	60	62	4.5	5
3	2	2	0	2	1	1	0	1	1	1	1	30	80	7	14
3	1	2	0	2	1	1	1	0	1	1	0	0	69	6	21
1	2	2	0	1	1	1	0	0	1	1	2	60	64	6	20
3	2	1	0	1	1	1	0	0	1	0	2	60	65	2.5	25
3	1	2	2	2	1	1	1	1	0	0	2	60	60	5	5
3	2	2	2	2	1	1	0	0	1	1	0	0	62	6.5	19
3	2	2	0	2	1	1	0	0	0	1	0	0	81	6	0
3	1	3	0	2	1	1	1	1	0	0	2	60	62	4.5	4
3	2	2	2	2	1	1	0	0	1	0	0	0	69	3	18
3	2	1	0	2	1	1	0	1	1	0	0	0	72	1	27
3	1	2	0	2	1	1	0	1	0	0	3	90	67	5	4
3	2	2	0	3	1	1	0	0	0	1	0	0	66	6	9
3	2	2	0	1	1	1	0	0	0	1	0	0	77	6	6
3	2	3	0	2	1	0	0	1	0	1	0	0	65	6	4
3	1	3	0	3	1	1	1	1	0	1	2	60	61	7	0
3	2	2	0	1	1	1	0	0	0	0	3	150	65	5	3
3	2	1	0	2	1	1	0	0	1	0	2	60	82	4	21
3	1	2	0	2	1	1	1	0	0	1	1	20	71	6	4
3	2	2	2	2	1	1	0	0	0	1	0	0	63	7	0
1	1	2	0	2	1	1	1	0	0	1	1	30	67	6	6
3	2	2	0	1	1	1	0	0	1	0	1	30	66	4	18
3	2	1	0	2	1	1	0	0	0	2	1	30	73	9	5
3	2	3	0	2	1	1	0	0	0	0	0	0	68	4	5
3	2	2	0	2	1	1	0	0	0	1	0	0	60	6	2
3	2	2	0	2	1	1	0	0	0	1	3	90	68	6	1
3	1	2	0	2	1	1	1	1	0	0	0	0	64	4	6
3	2	1	2	1	1	1	0	0	1	1	2	60	60	6	16
3	1	2	0	1	1	1	0	0	1	1	2	60	61	6	16
1	2	1	0	2	1	1	0	0	0	0	0	0	69	5	8
1	1	1	0	2	1	1	1	0	1	0	0	0	70	3	19
3	2	2	0	2	1	1	0	0	1	0	3	120	71	4	12
2	2	1	0	2	1	1	0	1	0	0	0	-1	77	4	7
3	2	1	0	2	1	1	0	0	0	1	0	0	66	6	0
3	1	2	0	2	1	1	0	0	0	1	3	120	67	8	2
3	1	2	0	2	1	1	0	0	0	1	2	60	69	7	3
3	2	1	0	2	1	1	0	0	1	0	3	180	65	4	17
3	2	1	0	2	1	1	0	1	0	1	3	120	64	8	0
3	2	1	0	3	0	1	0	1	0	1	1	30	65	7	0
3	2	1	0	1	1	1	0	1	1	1	3	120	61	8	16
3	1	2	0	2	1	1	1	1	1	2	0	0	70	10	22
3	2	1	0	2	1	1	0	0	1	1	2	60	64	8	10
2	1	2	0	2	1	1	1	1	1	1	2	60	68	6	12
2	1	2	0	3	1	1	1	1	0	0	3	120	64	5	0
3	2	2	2	2	1	1	0	1	1	0	2	60	60	5	17
3	2	2	2	1	1	1	0	0	1	0	0	0	74	3	11
3	2	1	0	2	1	1	0	1	0	0	0	0	67	2	6
3	2	2	2	2	1	1	0	1	0	1	2	45	60	6	7
3	2	1	2	1	1	1	0	1	1	1	3	120	65	6	11
3	1	2	2	2	1	1	1	0	0	1	2	60	73	6	5
3	2	2	0	0	1	1	0	0	1	0	2	60	63	5	15
3	1	3	0	2	1	1	1	1	1	1	1	15	61	6	10
3	1	2	0	2	1	1	0	0	0	0	2	60	78	5	3
3	2	2	0	2	1	1	0	0	0	0	3	120	75	3	1
3	1	3	2	3	1	1	0	0	0	0	0	0	79	5	1
3	2	3	2	2	1	1	0	1	0	1	1	30	76	7	8
3	2	2	2	2	1	1	0	0	0	1	0	0	68	7	6
1	1	2	0	4	1	1	0	0	0	1	2	45	60	6	6
3	1	2	0	2	0	1	1	0	0	1	2	60	68	7	8
3	2	2	0	1	1	1	0	0	0	1	0	0	64	8	6
3	2	1	0	1	1	1	0	0	1	0	0	0	63	5	16
3	2	2	0	1	1	1	0	0	1	1	1	20	62	8	11
3	1	2	0	3	1	1	0	1	0	1	0	0	60	8	0
3	2	2	0	2	1	1	0	0	0	1	0	0	61	6	4
3	1	2	0	2	1	1	0	1	0	1	0	0	64	7	5
3	1	2	0	2	1	1	1	0	0	1	2	60	71	8	2
3	2	1	0	4	1	1	0	1	0	1	2	60	67	6	2
3	1	2	0	2	1	1	1	1	0	1	3	90	72	6	4
1	2	2	0	3	1	1	0	0	0	1	1	20	73	6	6
3	1	2	2	3	1	1	1	1	0	1	3	90	72	6	0
3	2	3	0	2	1	1	0	0	1	0	1	20	76	5	12
3	1	3	0	1	1	1	1	1	0	1	2	60	82	6	3
3	2	2	0	1	1	1	0	1	0	0	2	60	65	3	7
3	1	3	2	2	1	1	1	1	1	1	2	60	63	8	14
3	1	2	2	2	0	1	1	1	0	1	3	120	60	6	9
3	2	2	1	0	1	1	0	0	0	0	0	0	64	5	8
3	1	3	0	2	1	1	1	0	0	1	2	60	62	7	3
3	2	2	0	2	1	1	1	0	0	0	3	90	76	3	4
3	2	1	0	2	1	1	0	0	1	0	2	60	66	4	22
3	2	2	0	2	1	1	1	0	0	0	2	60	67	4	8
3	1	2	0	2	1	1	0	0	0	1	3	120	60	7	7
3	1	3	0	4	1	1	1	1	0	0	1	30	68	5	3
3	2	2	0	2	1	1	0	0	1	0	2	60	81	5	21
3	2	3	0	2	1	1	0	0	1	0	2	60	71	5	14
3	2	2	0	2	1	1	0	0	1	0	2	60	66	5	13
3	2	3	0	3	1	1	0	0	0	1	1	30	72	6	2
3	2	2	0	4	1	1	0	0	0	1	0	0	64	6	0
1	2	2	0	4	0	1	1	0	0	1	0	0	75	6	4
1	2	2	0	1	1	1	1	1	0	1	2	60	67	7	3
1	2	2	0	1	1	1	0	0	0	0	2	40	67	3	9
1	2	3	0	3	1	1	0	0	0	0	0	0	62	2	5
1	2	1	0	1	1	1	0	0	0	1	3	90	65	6	2
1	1	3	0	2	1	1	1	1	0	0	3	75	68	5.5	3
1	2	2	2	2	1	1	0	0	0	0	1	30	71	5	8
1	2	2	0	3	0	1	0	0	0	1	1	30	61	8	0
1	2	2	0	0	1	1	0	0	0	1	1	30	67	6	3
1	1	2	2	0	1	1	0	1	1	1	1	30	72	6	13
2	2	1	1	4	1	1	0	0	0	0	1	30	62	5	6
2	1	2	0	1	1	1	1	1	0	1	2	60	66	7	5
2	2	1	0	2	1	0	0	0	1	0	0	0	64	3	13
1	2	2	0	2	1	1	0	0	1	0	1	10	60	4	20
1	1	3	0	3	0	1	0	1	0	2	1	30	63	10	0
1	1	2	0	2	1	1	0	0	0	2	3	120	71	10	8
1	2	3	0	1	1	1	0	0	0	1	2	60	61	6	9
1	2	1	0	1	1	1	0	0	1	0	1	5	64	0	15
1	1	2	0	1	1	1	1	1	0	1	2	60	67	6	7
1	1	2	0	3	0	1	0	0	0	1	0	0	61	8	5
1	2	1	0	2	1	1	0	0	1	0	0	0	62	4.5	15
1	1	2	0	2	1	1	1	0	0	0	2	60	62	3.5	6
1	2	2	0	4	1	1	0	0	1	0	3	90	60	4.5	16
1	2	2	2	2	1	1	0	0	0	1	2	40	64	7	1
3	1	3	0	2	1	1	0	0	0	1	2	60	61	7	1
3	2	1	0	2	1	1	0	1	1	1	2	60	75	7	13
3	2	2	0	2	1	1	1	0	1	1	2	60	63	6	11
1	1	2	0	2	1	1	1	1	1	0	1	20	69	3	14
2	1	2	0	2	1	1	1	1	0	1	2	60	63	6	2
1	1	2	2	2	1	1	0	0	1	0	1	15	65	5	29
1	2	2	2	4	1	1	1	0	0	1	2	60	61	6	6
1	1	2	0	2	1	1	1	0	1	0	0	0	61	5	22
3	1	2	1	4	1	1	1	1	0	1	3	90	67	8	4
2	1	2	2	2	1	1	0	0	0	0	2	60	60	4	8
2	2	1	0	2	1	1	0	0	0	1	0	0	64	6	7
2	1	2	0	1	1	1	1	1	0	1	0	0	70	6	7
3	1	2	2	4	1	1	1	0	0	1	0	0	64	6	4
3	2	1	2	4	1	1	0	0	0	1	0	0	63	7	3
3	1	2	2	2	1	1	1	1	0	1	0	0	62	8	4
3	2	1	2	4	0	1	0	0	1	0	1	1	66	1	13
3	2	1	2	2	1	1	0	1	0	1	3	90	63	7	8
2	2	1	0	2	1	1	0	0	1	0	2	60	64	5	12
3	2	3	0	4	1	1	0	1	0	1	2	60	64	8	2
3	1	2	0	2	1	1	0	0	0	0	1	30	72	5	2
3	1	3	2	3	1	1	0	1	0	0	2	60	74	2	3
3	2	1	0	2	1	1	0	0	1	0	2	60	76	5.5	19
3	2	2	0	1	1	1	0	0	0	0	1	30	71	5.5	7
3	2	1	0	2	1	1	0	0	1	0	0	0	60	2	24
3	1	2	0	4	1	1	1	1	0	1	3	150	83	8	2
2	1	2	0	2	1	1	0	0	0	1	0	0	77	6	7
2	1	2	0	2	1	1	0	0	0	0	2	45	67	5	3
3	1	2	0	4	1	1	1	1	0	1	1	15	60	8	2
2	1	2	0	2	1	1	1	0	0	1	0	0	77	6	7
2	1	2	2	2	1	1	1	1	0	0	0	0	63	5	9
3	2	1	0	2	1	1	0	0	0	1	0	0	73	8	8
3	2	1	0	2	1	1	0	0	0	1	0	0	78	8	8
3	1	2	0	2	1	1	1	1	0	1	0	0	63	6	1
3	2	2	0	1	1	1	0	0	1	0	0	0	64	4	19
3	2	2	0	2	1	1	0	0	0	0	0	0	63	2	7
3	1	2	0	2	1	1	1	1	1	0	0	0	67	5.5	16
3	1	2	0	4	1	1	1	0	0	1	3	120	65	8	1
3	2	1	0	2	1	1	0	0	0	1	0	0	67	8	1
3	1	2	0	2	1	1	0	1	0	1	2	60	63	6	4
3	1	2	0	2	1	1	1	1	0	1	0	0	63	7	0
3	2	1	0	2	1	1	0	0	0	1	0	0	61	6	6
3	1	2	0	2	1	1	0	0	0	1	2	60	65	6	6
3	2	1	0	2	0	1	0	0	0	1	2	60	61	8	8
3	2	2	0	2	1	1	0	0	0	1	0	0	64	6	9
2	2	2	0	4	1	1	0	0	0	1	1	30	73	7	6
2	2	2	0	2	1	1	0	0	0	0	0	0	60	4	4
3	1	2	2	0	1	1	1	1	0	0	3	105	69	5.5	3
3	2	2	2	2	1	1	0	0	0	1	2	40	67	6.5	1
3	2	2	0	2	1	1	1	0	1	2	0	0	71	9	18
3	2	1	0	1	1	1	0	0	1	0	0	0	70	2	18
3	2	1	0	2	0	1	0	0	0	1	0	0	60	7	4
3	1	3	0	1	1	1	0	1	0	1	3	70	73	6.5	0
3	1	2	0	2	1	1	1	1	1	0	0	0	73	4	10
3	2	1	2	4	1	1	0	0	0	0	0	0	72	4	3
3	1	2	0	1	1	1	1	0	1	1	2	60	74	8	18
3	2	2	0	0	0	1	1	0	1	1	0	0	75	7	13
3	1	2	0	2	0	1	0	1	0	0	2	60	60	5	1
3	2	1	2	1	1	1	0	0	1	0	2	60	60	5	19
3	2	1	0	2	1	1	0	0	0	0	3	120	77	5	8
3	2	1	0	1	1	1	0	0	1	1	0	0	63	6	15
1	1	2	2	2	1	1	0	0	1	0	3	120	61	5	17
1	2	2	2	4	0	0	0	0	0	1	0	0	61	8	0
1	1	3	0	4	1	1	1	1	0	1	0	0	60	7.5	0
1	2	2	2	2	0	1	0	0	0	0	2	60	69	5	7
1	2	1	2	2	1	1	0	0	0	1	3	90	69	7	8
1	2	1	1	2	1	1	0	0	1	0	1	30	66	5	15
1	2	2	0	3	1	1	0	0	0	1	2	60	61	8	6
1	1	2	1	3	1	1	0	1	0	0	2	35	64	5	5
1	2	1	0	4	1	1	0	0	0	2	3	120	67	9	6
3	2	2	0	3	0	1	0	1	0	1	2	60	62	6	3
3	2	1	0	4	1	1	0	0	0	1	1	15	64	7	9
3	2	2	3	2	1	1	0	0	1	0	3	90	71	4	10
3	2	3	2	2	1	1	0	0	1	2	0	0	60	9	10
3	2	1	0	2	1	1	0	0	1	1	0	0	67	6	16
3	2	1	0	0	0	1	0	0	1	0	2	60	65	3	12
3	1	2	0	2	1	1	0	1	0	1	2	60	64	6	3
3	2	2	2	2	1	1	0	1	1	1	0	0	68	7	13
3	1	2	0	1	1	1	1	0	0	0	0	0	61	5	4
3	1	2	0	2	1	1	1	1	0	0	0	0	65	5	5
3	1	2	0	4	0	1	1	0	0	1	0	0	61	6	6
2	2	2	3	4	0	1	0	0	0	1	1	10	72	7	7
3	2	1	2	2	1	1	0	0	1	0	3	90	64	4	12
3	2	1	0	2	0	1	0	0	1	1	0	0	83	6	19
3	1	2	2	2	1	1	1	1	1	1	2	60	68	6	13
3	1	2	2	2	1	1	0	0	0	0	1	30	66	5	1
3	1	2	0	2	1	1	0	0	1	1	2	35	82	8	10
3	2	2	0	2	1	1	0	0	0	0	1	30	66	5	9
1	1	2	2	2	1	1	1	0	0	1	2	60	67	8	3
3	2	2	0	2	1	1	0	0	0	1	1	30	63	6.5	4
3	1	2	0	2	0	1	1	0	1	1	3	120	83	7.5	14
3	1	2	0	4	1	1	1	1	0	1	0	0	66	6	9
3	2	1	0	2	1	1	0	1	0	1	2	60	71	8	5
3	2	2	2	4	1	1	0	0	0	1	0	0	69	8	8
3	1	3	0	4	1	1	0	0	0	1	2	60	73	8	6
3	1	2	0	4	1	1	0	1	1	1	0	0	64	7	10
3	1	2	0	2	1	1	1	1	0	1	2	60	64	6	7
3	2	1	0	1	1	1	0	0	1	0	1	2	70	5	11
3	2	1	0	2	1	1	0	1	0	1	2	45	67	8	8
3	2	2	2	2	1	0	0	0	0	1	2	60	79	8	3
3	1	1	0	4	1	1	1	0	1	0	0	0	67	5	10
3	2	1	0	1	1	1	0	0	0	0	0	0	65	5	9
3	1	2	0	2	1	1	1	0	0	0	2	60	65	4	4
3	2	1	0	4	1	1	0	0	0	0	2	60	63	4	4
3	2	1	0	2	1	1	0	0	0	2	0	-1	73	9	9
3	1	2	0	2	1	1	1	1	1	0	0	0	65	5	11
3	2	1	2	1	1	1	0	0	1	1	3	120	75	6	12
3	1	1	0	1	1	1	0	0	0	0	3	120	69	5	5
3	2	1	0	2	1	1	0	0	0	1	0	0	64	7	8
3	2	1	0	4	1	1	0	0	1	1	0	0	66	8	15
3	1	1	0	3	1	1	0	1	0	0	2	60	85	3	6
3	1	2	0	4	1	1	1	0	0	0	3	120	60	5	2
3	2	1	0	0	1	1	0	0	0	1	2	40	66	6	9
3	1	2	2	1	1	1	0	1	1	1	2	60	75	7	10
3	1	1	0	1	1	1	0	0	0	1	0	0	68	7	6
3	2	1	2	2	1	1	0	0	0	1	0	0	67	8	6
3	2	1	2	4	0	1	0	0	1	0	3	120	63	5	11
3	1	2	0	1	1	1	1	0	0	2	0	0	60	10	8
3	1	2	0	4	0	1	1	1	0	1	0	0	60	6	6
3	1	3	2	0	1	1	1	0	0	0	0	0	60	4	6
2	1	2	2	1	1	1	1	1	1	2	3	90	70	10	15
3	2	1	0	2	1	1	0	0	1	1	0	0	66	8	16
3	1	2	0	2	1	1	1	0	0	0	0	0	68	5	8
3	2	1	2	0	1	1	0	0	1	0	0	0	64	5	12
2	1	2	0	2	1	1	1	1	0	1	2	60	61	6	7
2	2	1	0	2	1	1	0	0	1	1	2	60	66	8	16
3	2	1	2	4	1	1	0	0	0	1	2	60	70	7	6
1	1	2	2	2	1	1	1	1	1	0	0	0	74	5	12
3	2	2	0	4	1	1	0	1	0	1	1	30	69	7	1
3	2	1	0	4	1	1	0	0	0	1	2	60	60	7	5
2	1	2	0	4	1	1	1	1	0	1	3	90	75	6	4
2	2	2	0	2	1	1	0	0	0	1	2	60	71	7	6
2	2	1	2	2	1	1	0	0	1	1	1	30	76	7	10
3	2	1	0	2	1	1	1	0	0	0	0	0	61	5	6
3	2	1	0	2	1	0	0	0	0	1	2	60	80	6	3
1	2	1	0	4	1	1	0	0	0	0	0	0	73	5	7
3	2	1	0	2	1	1	0	1	1	0	2	60	66	3	14
2	2	2	2	2	1	1	0	1	0	1	0	0	69	8	8
2	1	2	0	2	1	1	1	1	0	1	3	90	68	7	9
2	2	2	0	3	1	1	0	1	1	1	2	60	64	7	11
2	2	2	0	2	1	1	0	0	0	1	0	0	62	7	6
3	1	2	0	2	1	1	1	1	0	1	0	0	63	6	5
3	2	1	0	2	1	1	0	0	1	0	0	0	63	4	10
1	2	1	2	2	1	1	0	0	0	0	2	60	65	3	8
3	2	1	0	2	1	1	0	0	1	1	1	30	63	6	17
3	2	1	0	2	1	1	0	1	1	1	1	30	68	6	10
3	1	2	0	2	1	1	0	1	0	1	2	60	63	8	6
1	2	1	0	2	0	1	0	0	0	1	0	0	60	6	7
3	2	1	2	1	1	1	0	0	1	0	0	0	77	3	13
3	1	2	0	2	1	1	1	0	0	0	0	0	78	5	0
3	1	2	0	4	1	1	0	0	0	0	0	0	69	5	6
3	1	2	3	2	1	1	1	0	0	0	2	60	66	5	3
3	2	1	0	1	1	1	0	0	0	1	1	30	66	8	2
3	2	1	0	2	1	1	0	0	0	2	2	60	65	9	9
3	2	1	0	2	1	1	0	0	1	2	2	60	66	10	22
3	1	2	0	2	1	1	1	0	0	2	2	60	60	10	0
3	2	1	0	4	0	1	0	0	1	0	0	0	66	5	11
3	1	2	2	3	1	1	1	1	0	1	2	60	62	8	3
3	2	1	2	1	1	1	0	0	1	1	1	30	61	7	14
3	2	1	0	4	1	1	0	0	0	1	2	60	74	8	5
1	1	2	0	3	1	1	1	1	0	1	0	0	63	8	9
1	2	1	0	4	0	1	0	1	0	1	0	0	64	7	8
3	2	1	0	2	1	1	0	0	0	1	3	180	65	7	7
3	1	2	2	2	1	1	1	1	0	0	0	0	65	5	5
3	2	1	2	2	1	1	0	0	0	2	3	120	66	10	6
3	1	2	0	2	1	1	1	1	0	0	2	60	80	5	7
3	2	1	2	4	1	1	0	1	0	1	3	180	73	6	5
3	2	2	2	2	1	1	0	0	0	1	0	0	63	7	3
3	2	1	0	2	1	1	0	0	1	2	0	0	76	10	16
3	1	2	0	2	1	1	1	0	1	1	2	60	78	8	15
3	2	1	0	2	1	1	0	1	1	0	0	0	75	5	13
3	1	2	0	2	1	1	1	0	1	0	2	60	64	5	10
3	2	1	0	1	1	1	0	1	1	0	0	0	63	3	21
3	1	1	0	2	1	1	1	0	1	1	3	90	86	8	18
3	1	1	0	2	1	1	1	0	0	0	0	0	73	5	3
3	2	1	0	1	0	1	0	0	1	2	0	0	71	9.67	11
3	1	2	0	2	1	1	0	0	0	1	0	0	74	8	9
3	2	1	0	2	1	1	0	0	1	0	0	0	84	3	15
3	2	2	0	2	0	1	0	1	0	0	2	60	64	5	6
3	1	2	0	2	1	1	1	1	0	0	0	0	77	5	3
3	1	2	0	2	1	1	1	1	1	1	0	0	63	6	14
3	2	1	2	2	1	1	0	0	0	0	0	0	65	5	9
3	2	2	0	2	1	1	0	0	1	1	0	0	62	8	18
3	1	2	0	2	1	1	1	1	0	1	0	0	65	8	1
3	1	2	0	2	1	1	1	1	1	0	0	0	73	4	20
2	1	2	0	3	1	1	1	1	1	0	3	120	71	5	13
3	2	2	0	2	1	1	0	0	0	0	0	0	72	4	7
3	1	2	0	2	1	1	0	1	0	2	0	-1	71	10	8
3	2	2	0	1	1	1	0	0	1	0	0	0	69	3	15
3	2	2	0	0	1	1	0	0	1	0	0	0	69	3	21
3	1	2	0	2	1	1	1	1	1	0	0	0	72	5	19
3	1	3	0	3	0	1	1	1	0	2	3	120	63	9	7
3	2	1	0	2	1	1	0	0	1	1	3	120	75	8	17
3	1	2	0	2	1	1	1	0	1	2	3	120	65	10	10
3	1	2	0	0	1	1	1	0	1	0	1	20	74	5	14
3	2	2	2	1	1	1	0	0	1	0	1	30	66	4	15
3	2	2	0	2	1	1	0	0	0	0	2	60	75	5	3
3	1	2	0	2	1	1	0	0	1	1	1	30	81	6	13
3	1	2	0	2	1	1	1	1	0	0	3	90	63	5	1
3	2	1	0	2	1	1	0	0	0	2	3	180	67	9.5	3
3	1	2	2	2	1	0	0	1	1	1	0	0	76	8	12
3	1	2	0	2	0	1	1	1	1	1	0	0	73	7	17
3	1	2	0	2	1	1	1	0	0	1	2	60	60	7	7
3	1	1	2	1	1	1	1	0	0	1	0	0	72	6	3
3	2	2	2	2	0	1	0	0	0	1	2	60	69	8	3
3	2	1	2	2	1	1	0	0	1	2	0	0	70	8.3	10
3	2	2	0	1	0	1	0	0	1	0	0	0	60	4	11
3	1	2	0	1	1	1	1	0	1	0	2	60	60	5	14
3	2	2	0	2	0	1	0	1	1	0	0	0	64	5	10
3	2	2	0	3	1	1	0	0	1	0	2	40	67	4	12
3	1	2	0	1	1	1	1	1	1	0	0	0	66	3	15
3	2	2	2	2	1	1	0	1	0	0	0	0	63	4	9
3	1	2	2	2	1	1	1	1	0	0	0	0	65	5	8
3	1	2	0	2	1	1	1	0	0	1	2	60	67	7	5
3	1	3	0	2	1	1	1	0	0	1	0	0	64	7	9
3	1	2	2	2	1	1	1	1	0	1	1	30	62	7	3
3	1	2	0	3	0	1	1	0	0	2	0	0	61	9	4
3	2	2	0	2	1	1	0	0	0	1	0	0	64	8	8
3	1	2	0	2	1	1	1	1	0	1	3	90	66	6	2
3	2	2	0	2	1	1	0	0	1	1	2	60	75	6	20
3	1	2	2	1	1	1	1	1	1	0	1	30	62	5	18
3	2	1	2	1	1	1	0	0	1	0	1	30	64	4	10
3	2	2	3	2	0	1	0	0	0	1	2	40	67	8	2
3	1	3	2	2	1	1	1	1	0	1	1	20	70	6	5
3	2	3	0	2	1	1	0	0	0	1	1	30	69	6	8
3	1	2	0	2	0	1	1	0	1	2	2	60	65	10	10
3	2	1	0	2	1	1	0	0	1	2	0	0	69	9	16
3	2	1	3	0	1	1	0	0	1	0	0	0	67	4	22
3	1	2	0	4	0	1	1	0	0	1	3	120	74	8	4
3	2	2	0	1	1	1	0	0	1	1	3	120	73	8	21
3	2	1	2	2	1	1	0	0	0	0	2	60	68	5	4
3	1	1	0	2	1	1	1	0	0	1	2	60	81	6	8
3	2	1	2	2	1	1	0	0	1	1	0	0	69	7	13
3	1	2	2	1	1	1	0	0	0	1	0	0	73	8	7
3	2	1	2	4	0	1	0	0	1	2	0	0	78	10	14
3	1	2	0	1	1	1	1	0	1	0	2	60	75	5	24
3	2	1	2	0	1	1	0	0	1	1	3	90	71	8	16
3	2	2	0	2	1	1	0	0	1	0	1	30	73	5	22
3	1	2	0	2	0	1	0	0	1	0	1	30	60	5	20
3	1	2	0	0	1	1	1	0	0	1	3	120	73	8	9
3	2	3	0	2	1	1	0	0	1	1	3	90	64	6	14
3	1	2	0	3	1	1	1	1	0	0	2	40	60	5	9
3	1	2	2	2	1	1	1	0	0	1	2	60	80	7	1
3	1	2	2	2	1	0	1	0	1	1	2	60	77	6	24
3	1	3	2	2	1	1	1	0	1	0	0	0	67	5	11
1	2	1	2	4	0	1	0	0	1	2	2	60	66	10	14
2	2	1	0	3	0	1	0	0	0	1	2	60	66	8	4
2	2	1	0	0	1	1	0	0	1	0	0	0	62	4	21
1	2	1	0	0	1	1	0	0	1	1	3	90	74	6	19
1	1	2	0	2	1	1	1	1	0	0	0	0	61	4	9
1	2	1	0	0	1	1	0	0	1	0	0	0	63	3	23
1	1	2	0	2	1	1	1	1	1	0	2	60	69	5	29
2	1	1	0	2	1	1	1	0	1	0	3	80	62	5	14
1	2	1	0	3	0	1	0	0	0	0	0	0	60	3	4
2	2	1	0	2	1	1	0	0	0	1	1	30	61	6	8
2	1	2	0	1	1	1	1	1	1	0	3	120	65	5	10
1	2	1	0	2	0	1	0	0	0	1	3	120	64	8	0
1	1	2	0	2	1	1	1	0	0	2	2	60	69	10	4
1	2	1	0	2	0	1	0	0	0	2	3	90	68	9	0
1	2	1	0	2	1	1	0	0	1	1	2	60	61	8	17
2	1	1	0	4	1	1	1	0	1	0	1	30	61	5	12
2	1	1	0	0	1	1	1	0	0	1	0	0	76	6	0
2	1	2	2	2	0	1	1	1	1	2	1	20	60	9	11
2	1	1	0	3	0	1	1	1	0	0	0	0	76	3	6
1	2	2	0	1	1	1	0	0	1	2	2	60	68	10	17
1	1	3	0	2	1	1	1	0	0	1	3	90	71	8	0
2	2	1	2	0	1	1	0	0	1	2	1	30	62	10	22
3	1	2	0	2	1	1	1	0	0	1	2	36	76	6	1
3	1	2	0	2	1	1	1	0	1	2	1	30	75	9	22
3	1	2	0	3	1	1	1	1	1	0	3	120	75	3	14
2	1	3	0	2	1	1	1	1	0	1	0	0	63	8	9
3	2	1	0	0	1	1	0	0	1	1	1	20	64	6	16
3	1	2	0	1	1	1	1	1	1	0	0	0	61	5	25
3	2	2	0	4	0	1	0	0	0	1	3	120	62	8	4
3	2	1	0	1	1	1	0	0	0	1	0	0	63	7	3
3	2	2	2	2	1	1	0	0	1	0	3	120	63	5	12
3	1	3	0	2	1	1	1	0	0	1	0	0	64	7	7
3	1	3	0	2	1	1	1	0	1	1	3	90	63	6	15
3	2	1	0	0	1	1	0	1	1	0	0	0	61	2	23
3	2	1	0	1	1	1	0	0	1	0	2	60	70	3	20
3	1	2	0	0	1	1	1	0	1	0	2	60	71	3	27
3	1	1	0	4	1	1	1	1	1	0	2	60	66	5	17
3	1	3	2	0	1	1	1	1	1	1	2	60	60	6	17
3	1	2	0	2	1	1	1	1	1	2	3	90	75	9	22
3	1	3	0	1	1	1	1	0	1	1	2	60	61	7	13
3	2	1	2	0	1	1	0	0	1	0	0	0	70	4	20
1	1	2	2	0	1	1	1	0	1	0	1	15	76	4	17
3	2	1	0	0	1	1	0	0	1	1	3	90	66	6	11
3	1	1	0	0	1	1	1	1	1	1	1	1	60	6	16
3	1	2	0	1	1	1	1	1	1	1	0	0	77	6	24
3	1	1	0	2	1	1	1	1	1	0	1	15	61	4	20
3	2	2	0	4	1	1	0	1	1	0	2	60	72	4	12
3	2	1	0	0	1	1	0	1	1	1	2	60	67	6.5	11
3	2	1	0	2	1	1	0	0	1	1	1	30	67	7	16
3	1	2	0	1	1	1	1	1	1	1	2	60	70	6	10
3	2	1	0	2	1	1	0	0	1	1	0	0	64	7	11
3	2	1	2	1	1	1	0	0	1	0	0	0	75	1.5	10
3	1	2	2	2	1	1	0	0	1	1	1	2	71	8	10
2	2	2	2	2	1	1	0	0	1	1	3	180	68	7	16
3	1	2	2	2	1	1	0	0	1	1	3	120	73	7	15
3	2	1	0	4	1	1	0	0	0	0	1	16	63	3	6
3	1	2	0	4	1	1	1	1	1	1	0	0	72	8	13
3	2	1	2	2	1	1	0	0	1	0	0	0	67	4	23
3	1	3	0	3	1	1	0	1	0	0	0	0	67	5	1
3	2	2	0	2	1	1	0	0	0	0	1	20	66	4	4
3	2	1	2	2	1	1	1	0	1	0	2	60	65	4	14
3	2	2	2	2	1	1	1	0	1	0	0	0	75	4	28
3	2	1	0	1	1	1	0	0	0	0	3	90	76	5	9
2	2	2	0	2	1	1	0	0	0	1	1	1	70	8	6
3	1	2	1	3	1	1	1	1	0	1	3	120	63	6	0
3	2	3	0	3	1	1	0	0	0	1	3	120	74	6	3
3	1	3	0	2	1	1	0	1	0	1	3	90	72	6	8
3	1	2	2	2	1	1	0	1	1	1	1	30	65	7	12
3	2	1	0	0	1	1	0	0	0	0	3	120	74	2	7
3	2	2	0	1	1	1	0	0	1	0	2	60	71	5	19
3	2	1	0	0	1	1	0	0	1	0	0	0	65	5	17
3	2	2	0	1	1	1	0	0	1	0	0	0	77	5	12
3	2	2	0	4	1	1	0	0	1	1	0	0	70	6	16
3	2	2	0	3	1	0	0	0	1	0	3	70	65	3	17
3	2	1	2	2	1	1	0	1	0	1	3	210	61	6	0
3	1	3	0	2	1	1	1	0	1	1	2	60	61	7	12
3	2	2	0	2	1	1	0	0	1	0	1	2	61	5	12
3	2	2	0	1	1	0	1	0	0	1	1	30	63	8	5
3	1	2	0	1	1	1	1	1	1	1	1	30	67	6	15
3	2	2	0	2	1	1	0	0	0	1	2	45	69	6	2
3	1	2	0	3	1	1	1	1	0	1	1	30	63	6	5
3	2	2	0	2	1	1	0	0	1	0	0	0	70	5	13
3	1	3	2	2	1	0	1	0	0	0	1	30	87	5	2
1	2	3	2	1	1	1	0	0	1	0	0	0	63	5	10
1	1	3	0	3	1	1	1	1	0	1	0	0	77	7	0
1	2	2	0	2	1	1	0	1	1	0	3	120	61	5	13
3	2	2	0	2	1	1	0	0	0	1	0	0	68	6	3
3	2	2	0	2	1	1	0	1	0	0	2	60	65	4	3
3	1	2	0	2	1	1	1	1	1	1	3	90	60	6	24
3	1	2	0	3	1	1	0	1	0	1	0	0	78	8	4
3	2	2	0	2	1	1	0	0	0	1	3	90	76	8	5
3	2	2	0	1	1	1	0	0	0	1	0	0	63	6	6
3	1	2	0	3	1	1	1	1	0	0	2	60	79	5	6
3	2	2	0	1	1	1	0	0	0	1	2	60	74	7	3
3	2	2	0	0	1	1	0	0	1	1	3	120	66	6	13
3	2	2	0	1	1	1	0	1	1	0	3	90	64	4	20
3	2	1	0	4	0	1	0	0	0	1	0	0	81	6	5
3	1	2	0	2	0	1	1	0	1	1	0	0	86	6	13
3	1	2	0	2	1	1	1	1	1	0	3	120	71	5	13
3	2	2	0	2	1	1	0	0	0	1	3	120	69	6	3
3	1	3	0	3	1	1	1	1	0	1	1	30	64	6	8
3	2	3	0	3	1	1	0	1	0	1	1	30	61	6	5
3	1	2	2	1	1	1	1	0	0	1	3	240	70	6	8
3	1	1	0	2	1	1	1	1	0	2	3	120	62	9	4
3	2	1	0	2	1	1	0	0	0	1	3	180	62	7	1
3	1	3	2	3	0	1	1	1	0	1	0	0	66	8	3
3	2	1	2	2	1	1	0	0	0	1	3	120	60	7	8
3	1	2	3	3	1	1	1	0	0	1	2	60	62	8	0
3	1	2	0	2	1	1	1	1	0	1	2	60	70	8	3
3	1	2	0	1	1	1	0	0	1	0	3	120	68	5	20
3	2	1	2	1	1	1	0	0	1	2	3	90	60	9	12
3	1	2	2	1	1	1	1	0	1	0	2	60	63	4	13
3	2	2	2	4	0	1	0	0	0	0	3	90	63	5	5
3	1	1	0	4	1	1	1	1	0	1	3	90	70	7	3
3	2	2	0	2	1	1	0	0	1	1	3	90	60	6	10
3	2	2	0	2	1	1	0	0	1	1	2	60	66	8	10
3	1	3	0	2	1	1	1	1	1	1	3	120	70	6	12
3	2	1	0	2	1	1	0	0	0	1	1	30	64	7	8
3	1	2	0	2	1	1	1	0	1	0	3	120	72	2	18
3	1	2	0	2	1	1	0	0	0	1	3	120	60	6	0
3	2	2	0	1	1	1	0	0	0	0	0	0	66	4	7
3	1	2	0	2	0	1	1	0	0	1	3	120	63	7	9
3	2	2	0	3	0	1	0	0	0	1	2	60	62	8	0
3	1	2	0	4	0	1	1	1	0	1	2	60	60	6	5
3	1	2	0	2	0	1	1	1	0	1	3	90	62	7	0
3	2	2	0	2	1	1	0	0	1	1	2	60	64	6	19
3	2	2	0	3	1	1	0	0	0	1	0	0	67	7	4
3	2	2	0	2	1	1	0	0	1	0	1	30	74	3	27
3	1	2	2	2	1	1	1	1	0	0	1	30	69	5	0
3	2	2	2	2	1	1	0	1	1	1	0	0	69	6	10
3	1	1	0	2	1	1	1	0	1	1	2	60	71	6.5	11
3	2	1	2	1	1	1	0	0	0	1	1	30	69	7	6
3	2	1	0	2	0	1	0	1	1	1	3	90	69	6	28
3	1	2	0	2	1	1	1	1	1	1	3	90	71	6	13
3	2	2	0	2	0	1	0	0	1	1	2	60	71	7	10
3	2	2	0	3	1	1	0	0	1	0	1	30	75	5	11
3	1	2	0	3	1	1	1	0	0	1	1	30	74	6	0
3	2	3	0	2	1	1	0	0	1	1	1	30	63	8	14
3	1	2	0	2	0	1	1	1	0	1	3	120	69	8	4
3	2	2	2	2	1	1	0	0	1	0	1	30	66	5	13
3	2	2	0	3	0	1	0	0	0	1	3	120	64	7	0
3	1	2	0	2	1	1	0	0	0	1	2	60	68	6	2
3	1	2	2	2	1	1	1	1	0	1	2	60	69	6	3
3	2	3	0	2	1	1	0	1	1	0	3	90	66	5	10
3	2	2	0	2	1	1	0	0	0	1	2	60	67	7	3
3	2	2	2	2	1	1	0	0	1	0	2	60	72	5	16
3	1	2	0	2	0	1	1	1	0	0	0	0	65	4	0
3	2	2	0	2	1	1	0	1	1	0	2	60	64	5	21
3	2	2	0	2	1	1	0	0	0	0	2	60	67	5	7
3	2	2	0	2	1	1	0	0	1	0	2	60	65	2	14
3	1	2	0	2	1	1	1	0	1	0	3	120	73	5	11
3	2	2	0	3	0	1	0	0	1	1	2	60	69	8	12
3	1	2	2	2	1	1	1	0	1	1	3	150	70	6	20
3	2	2	0	2	1	1	0	0	1	0	1	30	68	5	13
3	2	2	0	2	1	1	0	0	1	0	0	0	70	3	22
3	1	2	0	3	0	1	1	1	0	1	0	0	60	8	9
3	1	2	0	0	1	1	0	0	0	1	3	120	61	6	9
1	1	2	0	2	1	1	1	0	1	1	3	120	81	8	15
1	1	3	0	2	0	1	1	0	1	0	1	30	60	5	23
3	1	1	0	4	1	1	0	1	0	2	0	0	65	9	8
3	1	2	2	2	1	1	1	0	0	1	0	0	73	6	6
3	2	1	0	2	1	1	0	0	0	1	1	30	64	8	7
3	2	1	0	2	0	1	0	0	0	1	1	30	64	7	8
3	1	2	2	1	1	1	1	0	0	1	2	60	65	7	5
3	2	1	2	3	1	1	0	0	0	2	3	180	76	10	5
3	1	2	0	0	1	1	1	0	1	0	2	60	69	5	18
3	2	1	2	2	1	1	0	0	0	0	1	15	76	4	3
3	2	1	2	2	1	1	0	0	0	2	3	90	72	10	4
3	1	3	0	2	1	1	1	0	0	1	2	60	72	7	7
3	2	1	0	3	0	1	0	0	0	1	2	60	71	8	7
3	1	2	2	3	0	1	1	1	0	1	3	120	74	7	1
3	2	2	0	2	1	1	0	0	0	1	1	15	62	6	8
3	1	3	0	4	0	1	0	1	0	0	3	70	61	5	6
3	2	1	0	2	1	1	0	0	1	2	2	60	63	8.5	23
3	1	2	0	3	0	1	1	0	0	1	3	90	73	8	6
1	1	2	2	2	1	1	1	0	1	1	1	30	60	8	14
3	2	1	0	2	1	1	0	0	1	0	0	0	69	5	13
3	2	2	0	2	1	1	0	0	0	1	2	40	63	6	8
3	1	2	2	1	1	1	0	0	1	1	0	0	62	7	18
3	2	2	2	4	1	1	0	0	1	1	2	60	61	8	14
3	2	2	0	2	1	1	0	0	1	1	2	60	65	8	10
3	2	2	0	2	0	1	1	0	1	1	1	30	78	8	12
3	1	3	2	2	1	1	0	0	0	1	3	90	62	6	4
3	1	2	0	2	1	1	1	1	1	1	2	60	62	6	11
3	1	3	0	3	1	1	0	0	0	1	3	90	61	6	0
3	2	1	2	1	1	1	0	0	1	1	2	60	69	6	25
3	2	1	0	1	1	1	0	0	1	0	3	120	70	5	14
3	2	1	0	2	1	1	1	0	0	0	2	60	77	-1	4
3	2	1	0	2	1	0	1	0	0	2	0	0	77	9	6
3	2	1	0	1	1	1	0	0	1	0	0	0	61	2	11
2	1	3	0	2	1	1	1	0	1	1	2	60	75	7	13
2	2	2	0	2	1	1	0	0	1	0	0	0	60	3	18
2	2	2	0	0	1	1	0	0	1	0	2	60	67	3	25
2	1	2	0	1	1	1	1	0	1	0	0	0	68	3	17
2	2	1	0	3	1	1	1	0	0	1	0	0	77	7	8
2	1	2	0	0	1	1	1	1	0	0	0	0	71	5	3
3	2	2	0	2	1	1	1	0	0	1	2	60	76	6	8
3	2	1	0	3	1	1	0	0	0	1	0	0	61	8	1
3	1	2	0	1	1	1	0	0	1	0	0	0	78	5	11
3	1	1	0	1	1	1	1	0	0	1	3	120	71	8	7
2	2	1	0	3	0	1	1	0	1	0	2	60	77	4	14
2	2	1	0	3	1	1	1	0	0	0	2	60	67	5	0
3	1	2	2	4	0	1	1	1	0	1	2	60	68	8	3
3	1	2	0	4	1	1	1	1	0	2	0	0	69	10	3
3	2	1	0	4	1	1	0	0	1	2	0	0	63	9	10
2	2	2	2	4	1	1	1	1	1	0	3	120	76	5	11
2	2	2	0	2	1	1	0	0	1	1	1	30	63	6	15
2	2	2	2	2	1	1	0	0	0	1	1	30	64	7	8
3	1	3	0	2	1	1	0	1	0	1	1	30	61	8	9
3	2	1	0	2	1	1	0	0	0	0	0	0	63	5	8
2	1	2	0	2	0	1	1	0	1	1	0	-1	60	8	14
2	2	2	0	2	1	1	0	0	1	0	3	90	62	5	13
2	1	3	2	2	1	1	1	1	0	1	3	120	63	7	8
3	2	1	2	3	1	1	0	0	0	1	2	60	62	7	3
2	2	2	0	2	1	1	0	0	0	0	1	30	61	4	8
2	1	2	0	1	1	1	1	1	0	1	1	30	69	6	8
2	2	1	2	2	0	1	0	1	0	0	0	0	62	4	3
2	2	1	0	2	1	1	0	0	1	0	0	0	67	4	14
2	2	1	0	2	1	1	0	1	1	0	0	0	66	4	18
3	2	2	0	1	1	1	0	1	1	1	1	30	62	8	10
3	2	1	0	2	1	1	0	0	0	1	1	15	68	7	9
3	1	3	0	2	1	1	1	1	0	1	3	90	72	7	5
3	1	2	0	2	1	1	1	1	0	0	2	60	68	5	4
3	2	2	0	1	1	1	0	0	1	0	2	60	63	5	10
3	2	2	0	4	0	1	0	0	1	0	2	60	77	5	14
2	1	2	0	2	1	1	1	1	0	1	3	90	65	6	0
3	2	2	2	3	1	1	0	0	0	0	2	60	67	2	6
3	1	3	0	3	0	1	1	1	0	1	1	30	63	7	2
3	2	2	0	2	1	1	0	1	0	1	2	60	66	6.5	2
3	1	3	0	2	1	1	1	0	0	1	2	60	68	8	1
2	1	2	2	2	1	1	1	0	0	0	2	45	61	5	5
2	1	2	2	1	1	1	1	0	0	1	3	120	71	8	3
2	1	2	0	2	1	1	1	0	0	1	3	90	64	7	0
2	2	1	0	3	1	1	0	0	0	1	2	60	61	8	8
2	2	2	0	3	0	1	0	0	0	1	0	0	74	6	3
2	1	2	2	2	1	1	1	0	1	1	1	30	70	7	18
3	1	2	2	2	0	1	1	1	1	1	0	0	60	7	12
3	2	2	0	2	1	1	0	0	1	0	0	0	72	5	14
3	2	1	0	2	1	1	0	0	1	1	1	1	65	6	11
3	1	2	0	2	0	1	0	0	0	1	0	0	65	7	0
3	2	2	0	4	1	1	0	0	0	1	0	0	66	6	6
3	1	2	0	2	1	1	1	1	1	1	3	120	67	7	12
3	2	2	0	2	1	1	1	1	1	1	3	120	69	6	14
3	2	1	0	2	1	1	0	0	1	1	0	0	65	6	10
3	1	2	3	2	1	1	1	1	1	1	1	20	69	7	10
3	2	3	0	3	0	1	0	1	0	1	3	120	69	8	5
3	1	3	0	2	1	1	1	1	0	1	2	60	71	8	7
3	2	2	0	1	1	1	0	0	1	1	1	30	69	6	13
3	2	2	0	2	1	1	0	0	1	1	0	0	65	6	10
3	2	3	0	2	1	1	1	0	1	0	3	120	80	3	13
2	2	2	0	2	1	1	0	1	0	0	0	0	72	-1	4
2	1	2	0	1	1	1	1	0	0	1	0	0	64	7	7
3	1	2	0	2	1	1	1	0	0	1	3	120	76	7	8
3	2	2	0	2	1	1	0	0	1	0	1	30	61	4	16
2	2	1	0	2	1	1	1	0	1	0	0	0	61	4	14
2	1	2	0	2	1	1	1	1	1	0	2	60	61	5	17
3	1	1	0	4	0	1	1	1	0	1	3	90	66	7	9
3	2	2	0	2	1	1	0	1	0	1	1	30	70	7	0
2	2	2	2	3	0	1	0	1	1	0	2	40	69	4.5	11
3	2	2	0	2	1	1	0	0	0	0	0	0	62	4	5
3	1	2	0	2	1	1	1	1	0	1	2	60	62	8	0
3	2	2	0	2	1	1	0	0	0	1	0	0	64	6	6
3	1	2	0	2	1	1	0	0	1	1	1	30	62	7	11
3	1	2	2	2	1	1	1	1	0	1	3	120	71	6	2
3	2	2	0	2	0	1	0	0	0	1	1	30	61	7	5
3	1	2	0	2	1	1	1	1	0	1	1	30	62	6	2
3	2	2	0	3	1	1	0	0	1	0	2	60	75	5	11
3	2	2	0	4	1	1	0	0	0	1	2	60	62	6.5	0
3	2	2	2	3	1	1	0	0	1	0	0	0	67	4	20
3	2	2	0	2	1	1	0	0	1	0	0	0	63	4	18
3	1	2	0	1	1	1	1	0	1	1	2	60	63	6	21
1	2	2	2	1	1	1	0	0	0	1	0	0	80	7	7
1	1	2	0	4	1	1	0	0	0	1	2	40	68	6.5	3
1	2	2	0	1	1	1	0	0	1	1	2	60	64	8	10
1	2	2	2	4	1	1	0	0	0	1	1	20	69	6	0
1	1	2	0	1	1	1	1	0	1	0	2	60	60	5	24
1	1	2	0	2	1	1	1	1	1	1	1	30	61	6	12
1	1	2	0	2	1	1	0	1	0	0	2	60	60	4	5
1	1	2	2	2	1	1	1	1	0	1	3	90	70	8	4
1	2	1	0	0	1	1	0	0	1	2	3	180	67	10	16
1	2	2	2	1	1	1	0	0	1	0	0	0	68	2	14
1	2	1	1	1	1	1	1	0	0	0	0	0	61	5	8
1	1	2	1	4	0	1	1	0	1	1	2	60	69	8	11
1	1	2	2	2	1	1	0	1	0	0	3	120	63	5	6
1	2	1	2	2	1	1	0	0	1	1	1	30	61	6	14
3	1	2	2	2	1	1	0	1	1	1	2	60	63	6	14
3	2	2	0	2	1	1	0	0	0	0	2	60	65	5	1
3	2	1	0	4	1	1	0	0	1	1	3	120	67	6	21
1	1	2	0	1	1	1	0	1	0	0	3	120	65	5	8
1	1	2	0	2	1	1	1	1	1	1	2	40	61	8	13
3	2	2	0	2	0	1	0	0	0	1	1	30	61	7	1
3	1	2	0	2	1	1	1	1	0	1	3	120	65	8	8
3	2	2	0	2	1	1	1	0	0	0	1	30	63	5	9
3	1	2	2	2	1	1	0	0	1	1	3	120	65	8	22
3	1	2	0	1	1	1	1	0	1	0	2	60	67	3	16
3	2	2	0	2	1	1	0	0	1	0	1	1	69	5	10
3	1	1	0	2	0	1	1	0	0	1	2	60	64	6	6
3	1	2	0	4	0	1	0	1	0	0	0	0	60	4	1
3	1	2	0	4	0	1	1	0	0	1	2	60	60	8	9
3	1	2	0	4	1	1	1	1	0	1	1	20	63	6	1
3	2	2	0	4	0	1	0	0	0	0	2	60	61	5	3
3	2	2	0	4	1	1	0	0	0	0	1	20	60	5	2
3	1	3	2	2	1	1	1	1	0	1	2	60	62	7	5
3	1	2	0	4	0	1	1	0	0	1	1	30	64	6	7
3	1	3	0	2	1	1	0	0	1	0	3	90	63	5	11
3	2	2	0	2	0	1	0	0	0	1	0	0	64	8	1
3	1	2	0	3	1	1	1	0	0	1	1	30	60	7	6
3	1	2	0	3	1	1	1	1	0	1	1	30	63	7	1
3	1	2	0	2	1	1	0	0	0	1	2	60	72	7	3
3	2	2	0	2	1	1	0	0	0	1	3	90	64	8	8
3	1	2	0	2	1	1	1	0	0	2	3	120	68	10	8
3	1	2	0	3	1	1	1	1	1	1	2	60	72	6	13
3	1	2	2	3	1	1	1	1	0	1	2	60	65	6	3
3	2	2	0	3	1	1	0	0	1	0	1	30	64	4	12
3	1	2	0	4	1	1	1	1	0	1	3	240	75	6	7
3	2	2	0	1	1	1	0	0	1	1	2	60	65	7	16
3	1	2	0	3	0	1	1	1	0	1	2	60	61	7	4
3	1	2	0	4	1	1	1	1	0	1	2	60	63	8	6
3	1	2	0	3	1	1	0	0	1	1	1	30	66	6	20
3	2	2	0	3	1	1	0	0	1	1	2	60	62	8	13
3	2	1	0	1	1	1	1	0	1	0	0	0	65	4	11
3	1	2	2	4	1	1	1	1	0	1	0	0	68	8	4
3	2	1	0	1	1	1	0	0	1	0	0	0	63	2.5	15
3	2	1	0	4	1	1	1	0	0	0	3	120	77	-1	3
3	2	1	0	2	1	1	0	0	1	0	0	0	60	3	12
3	1	2	0	1	1	1	1	0	0	2	0	0	74	10	1
3	2	1	0	2	1	1	0	0	0	2	0	0	67	9	4
3	1	2	0	4	1	1	1	0	0	1	0	0	63	8	6
3	2	1	0	3	1	1	0	0	0	1	2	60	60	8	8
3	2	1	0	2	1	1	1	0	1	0	1	15	61	5.5	19
3	1	3	0	1	1	1	1	0	1	1	3	120	63	6	17
3	1	3	0	0	1	1	1	0	0	2	3	90	65	9	5
3	2	2	2	2	1	1	0	0	0	2	3	120	60	11	9
3	1	2	2	0	0	1	1	1	0	1	2	45	67	7	3
1	2	1	0	1	1	1	0	0	0	0	2	60	76	5	3
1	2	2	0	3	1	1	0	0	1	1	0	0	61	8	15
3	2	1	0	1	1	1	0	0	0	1	1	1	70	8	1
3	1	2	0	0	1	1	1	0	0	2	0	0	62	9	9
3	2	1	0	0	1	1	1	0	1	0	1	30	65	2	15
3	1	1	0	2	1	1	1	0	0	1	1	1	67	7	0
3	1	3	2	3	1	1	1	1	0	1	2	60	70	7	2
3	1	3	0	1	1	1	0	0	1	1	2	60	76	6	15
3	2	1	0	1	1	1	0	0	1	1	2	60	67	7	12
3	2	2	0	1	1	1	0	0	1	2	3	120	69	10	13
3	1	2	2	2	1	1	1	1	0	1	0	0	64	6	5
3	1	3	0	3	1	1	1	0	0	1	2	60	65	6	8
3	2	2	0	1	1	1	0	0	1	0	2	60	65	4	11
3	1	2	0	2	1	1	1	1	1	0	2	60	65	5	11
3	1	2	0	2	1	1	0	0	0	0	3	90	68	5	4
3	1	3	0	1	1	1	1	0	1	0	2	60	63	4	11
3	2	2	2	0	1	1	0	1	1	0	2	60	63	5	18
3	1	2	2	2	1	1	1	1	0	1	0	0	69	6	0
3	2	2	0	4	0	1	0	0	0	2	3	120	66	10	6
3	1	2	0	2	1	1	0	1	0	1	3	120	67	7	3
3	1	2	0	2	1	1	1	0	0	0	3	70	65	5	0
3	1	2	0	4	1	1	1	1	0	1	2	60	73	7	8
3	1	2	0	2	1	1	1	0	1	1	1	30	63	6	12
3	2	2	2	2	1	1	0	1	1	0	0	0	61	-1	12
3	1	2	2	4	1	1	1	1	0	0	2	60	68	5	5
3	2	1	0	2	1	1	0	1	1	1	3	180	63	6	14
3	2	3	0	2	0	1	0	0	1	1	3	120	61	8	15
2	1	3	0	2	0	1	1	0	1	2	3	120	60	10	12
2	1	2	0	2	1	1	1	1	1	1	3	80	79	6	13
3	2	2	2	2	1	1	0	1	1	0	3	120	75	4	15
3	1	2	0	1	1	1	1	0	1	0	1	30	71	4	17
3	1	3	0	2	1	0	1	0	1	1	3	120	64	7.5	10
3	2	1	0	3	0	1	1	0	0	1	1	30	68	6	6
3	1	2	0	2	1	1	1	0	1	0	3	90	67	5	20
1	2	2	2	1	1	1	0	0	1	0	3	120	60	3	13
3	2	2	2	2	1	1	0	0	0	1	3	120	61	6	9
1	1	2	0	2	1	1	1	1	1	0	2	60	66	5	11
1	2	2	0	4	1	1	0	0	0	1	1	30	65	6	3
1	2	2	0	1	1	1	0	0	1	0	0	0	64	4	12
1	1	2	0	3	0	1	1	0	0	1	2	60	72	7	0
1	1	2	0	3	1	1	0	1	0	1	2	60	73	7	4
1	2	2	2	2	1	1	0	0	0	1	0	0	64	8	6
1	2	2	0	3	1	1	0	0	0	1	2	60	63	6	9
2	2	2	0	2	1	1	0	0	1	0	0	0	64	5	13
2	2	2	0	2	1	1	0	0	0	0	0	0	62	5	7
1	1	3	0	3	1	1	0	1	0	1	2	60	74	8	2
1	1	3	0	3	0	1	1	1	0	1	3	90	61	6	0
1	2	2	2	2	1	1	1	0	0	1	0	-1	62	7	0
2	1	2	0	2	1	1	0	0	0	1	0	0	61	6	2
2	1	3	0	3	1	1	0	1	0	0	2	60	60	5	2
1	2	2	0	2	1	1	1	1	0	1	0	0	82	8	2
1	2	3	0	2	1	1	0	1	0	1	2	60	67	6	6
2	2	2	0	2	1	1	0	0	0	0	2	60	67	5	1
2	1	1	0	3	0	1	0	1	0	1	3	90	60	7	3
2	1	2	2	2	1	1	0	1	0	1	2	34	64	7	0
1	1	2	2	4	1	1	1	0	1	1	3	70	73	8	11
1	1	2	2	2	1	1	1	0	0	1	1	30	68	6	2
2	2	3	0	2	1	1	0	0	0	1	1	30	62	7	2
1	1	2	0	2	1	1	0	1	0	1	0	0	76	7	2
1	1	2	0	3	1	1	1	1	0	1	2	60	61	7	0
1	2	1	0	2	1	1	0	0	0	0	0	0	68	5	6
1	2	1	0	1	1	1	0	0	1	0	0	0	63	4	18
1	2	1	0	4	1	1	0	0	0	1	2	60	67	6	7
1	2	2	2	4	1	1	0	0	1	1	2	60	67	8	16
1	1	2	0	2	1	1	1	1	0	1	2	60	60	6	4
1	2	2	2	2	1	1	0	1	0	1	0	0	71	7	5
1	1	2	0	0	1	1	1	1	1	0	2	60	69	5	10
1	1	2	0	1	1	1	0	0	1	1	3	120	83	8	15
1	2	1	0	2	1	1	0	1	1	1	3	90	70	7	15
1	1	2	0	2	1	1	0	1	0	1	3	120	72	6	0
1	1	3	0	2	1	1	0	1	0	1	1	30	60	6	4
3	1	2	0	2	1	1	1	1	0	1	2	60	69	6	8
3	1	2	0	0	1	1	0	1	1	2	2	60	63	11	17
3	2	2	0	2	1	1	0	0	1	1	3	80	64	8	18
3	1	2	2	2	0	1	0	1	0	1	0	0	62	6	7
3	1	3	0	4	0	1	1	1	0	1	1	2	63	6.5	3
3	2	2	0	2	1	0	0	0	1	0	2	60	63	3	16
3	1	2	0	2	1	1	0	0	0	1	2	60	64	6	8
3	1	2	0	2	1	0	1	1	0	1	2	60	67	8	6
3	2	1	0	4	1	1	0	1	0	2	2	50	74	11.5	6
3	2	1	0	4	1	1	0	0	0	0	2	60	69	5	8
3	2	2	0	2	1	1	0	0	0	1	0	0	73	6.5	2
3	2	1	2	3	1	1	0	1	0	1	2	60	77	7	8
3	1	2	0	3	1	1	1	0	0	1	2	50	65	7	0
3	2	2	0	2	1	1	0	0	1	0	0	0	61	5	16
3	1	2	2	2	1	1	1	1	0	1	0	0	67	7	2
3	2	2	0	1	1	1	0	0	1	0	2	60	70	5	16
3	2	2	2	2	1	1	0	1	0	1	3	90	80	7	9
3	2	3	3	3	0	1	0	1	0	1	2	40	63	6	1
3	1	2	0	2	1	1	1	1	0	0	0	0	64	5	9
3	1	3	0	1	1	1	1	1	1	0	1	10	82	0.5	17
3	2	2	0	2	1	1	0	1	0	1	0	0	75	6	5
3	1	3	0	2	1	1	0	1	0	0	2	60	62	4	9
3	2	2	2	2	1	0	0	0	0	0	0	0	60	5	0
3	1	2	0	2	1	1	1	1	0	0	3	180	68	2	7
3	2	2	0	2	1	1	0	0	0	0	0	0	78	5	5
3	2	2	0	4	0	1	0	0	0	1	2	45	67	6	6
3	2	2	0	1	1	1	0	1	1	0	0	0	72	5	15
3	1	2	0	3	1	1	0	1	0	1	0	-1	78	6	5
3	2	2	0	0	1	1	0	0	0	0	0	0	70	3.5	6
2	1	2	2	1	1	1	1	1	0	0	3	90	61	5	5
3	1	2	0	2	1	1	1	0	1	0	2	60	65	5.5	12
3	1	2	0	1	1	1	0	1	0	1	2	60	89	6	2
3	2	2	0	2	1	1	0	0	0	1	0	0	69	6	8
3	1	2	0	1	1	1	0	0	1	0	3	90	75	2	15
3	2	1	0	2	1	1	0	0	1	1	3	120	66	6	10
3	1	2	0	2	1	1	0	0	0	1	3	120	69	6	7
3	2	2	0	1	1	1	0	0	0	0	2	60	69	5	4
3	2	2	0	1	1	1	0	0	0	0	0	0	70	5	5
3	1	2	0	3	1	1	0	1	0	0	0	0	95	-1	1
3	2	2	0	2	1	1	0	1	0	2	0	-1	75	10	0
3	1	3	0	4	0	1	1	1	0	0	1	30	62	5	1
3	1	2	0	2	1	1	1	1	0	1	3	120	68	7.5	8
3	2	2	0	2	1	1	0	0	1	0	0	0	68	4.5	14
3	1	1	2	3	0	1	0	0	0	1	1	30	81	7	2
3	2	2	0	1	1	1	0	0	0	0	0	0	68	4	9
3	2	2	0	1	1	1	0	0	0	1	0	-1	78	7	9
3	2	1	0	1	1	0	0	0	1	1	0	-1	68	6	10
3	2	2	0	2	0	1	0	0	0	0	0	0	73	5	3
3	2	1	0	1	1	1	0	0	0	1	0	0	69	6	4
3	1	2	2	3	1	1	1	1	0	0	2	60	67	5	1
3	1	2	0	2	1	1	1	0	0	1	3	90	68	7	6
3	2	2	0	2	1	1	0	0	1	1	0	0	67	7	13
3	2	2	0	2	1	1	0	0	0	0	1	30	62	4	6
3	1	1	3	2	1	1	1	1	0	2	2	60	63	9	3
3	2	3	0	3	0	1	0	0	0	2	3	80	61	9	5
3	1	2	0	3	1	1	0	1	0	1	0	0	60	6.5	4
2	2	2	2	2	1	1	0	1	1	1	1	30	69	7.5	10
1	1	2	2	2	1	1	1	1	0	1	3	90	61	6	9
1	2	1	1	1	1	1	0	0	0	1	2	60	61	8	4
1	1	2	2	2	1	1	1	1	0	1	1	30	63	6	6
1	1	2	0	1	1	1	1	0	0	1	2	60	70	7	7
1	2	2	0	3	1	1	0	0	0	2	3	90	63	9	3
1	2	2	0	2	1	1	0	1	0	0	0	0	67	5	3
1	2	2	0	1	1	1	0	0	1	1	1	30	77	6	14
1	1	3	0	2	1	1	1	1	0	0	0	0	61	5	3
1	2	2	0	2	1	1	0	0	0	1	2	60	68	7	7
2	1	2	3	2	1	1	1	0	0	1	2	60	72	7	2
1	1	2	0	2	1	1	0	0	0	0	0	0	78	5	6
1	2	2	0	2	1	1	0	0	0	0	0	0	74	5	5
2	1	2	1	3	1	1	0	0	0	2	2	60	80	10	3
1	2	2	2	2	1	1	0	0	1	0	2	60	72	4.5	17
2	2	1	0	2	1	1	0	0	1	2	2	60	81	10	14
1	1	2	0	2	1	1	1	1	0	1	2	60	70	7	4
1	2	1	2	4	0	1	0	0	0	1	1	15	63	8	3
1	1	2	2	2	1	1	1	0	1	0	2	60	69	4.5	13
1	2	2	2	3	1	1	0	1	0	1	0	0	61	6	6
1	2	1	2	4	1	1	0	0	0	1	0	0	67	7	6
1	1	2	1	3	0	1	1	1	0	1	0	0	60	7	3
1	2	1	0	4	1	1	0	0	0	0	0	0	69	5	4
1	2	1	0	3	1	1	0	1	0	1	0	0	65	8	5
1	1	2	0	1	1	1	1	0	1	1	3	90	71	6	13
2	1	2	2	2	1	1	0	1	0	0	3	90	66	5	0
1	2	1	2	3	1	1	0	0	0	1	0	0	64	8	5
1	1	2	0	4	1	1	1	0	0	0	1	10	62	4	9
1	2	1	2	4	1	1	0	0	0	1	0	0	61	7	2
1	1	1	2	2	1	1	1	1	1	1	0	0	67	7	11
1	2	1	2	1	1	1	0	0	1	0	2	60	69	5	27
1	2	2	2	2	1	1	0	0	0	1	0	0	68	6	2
1	2	2	1	2	1	1	0	0	1	0	2	45	68	5	10
1	2	1	0	2	1	1	0	0	0	0	0	0	60	5	4
1	1	2	0	3	1	1	1	1	0	0	1	30	65	5	4
1	2	1	2	3	1	1	0	0	0	0	3	90	80	5	8
1	1	2	0	1	1	1	1	0	1	1	2	60	61	7	20
1	1	2	0	4	1	1	0	1	0	0	0	0	74	5	0
1	2	2	2	2	1	1	0	0	0	1	0	0	72	8	3
3	2	2	0	2	0	0	0	1	0	1	2	60	64	8	9
3	1	3	2	3	1	1	1	0	0	1	2	60	61	8	5
3	2	3	2	2	1	1	0	0	0	1	2	60	61	7	8
3	2	2	0	3	1	1	0	0	0	1	2	60	62	8	4
3	1	2	0	2	1	1	0	1	1	0	1	30	69	4	13
3	2	2	0	2	0	1	0	0	0	1	2	60	70	6	3
3	2	2	0	2	1	1	0	0	0	1	1	15	73	7	8
3	2	2	0	2	1	1	1	0	0	0	1	7	60	4	6
3	1	2	0	4	1	1	1	1	1	0	2	60	62	5	10
3	1	2	0	1	1	1	1	1	0	1	2	60	68	7	6
3	2	2	0	2	1	1	0	0	1	0	1	20	67	5	12
3	2	1	0	0	1	1	0	1	1	0	1	30	64	3	11
3	2	2	2	1	1	1	1	1	1	0	3	120	80	5	18
3	1	2	0	2	1	1	1	0	1	1	2	60	61	8	13
3	2	1	0	4	1	1	0	0	0	1	1	30	65	8	6
3	1	3	0	2	1	1	0	0	0	1	2	60	64	7	5
3	2	1	0	4	1	1	0	1	1	0	1	10	61	3	18
3	2	2	0	1	0	1	0	0	1	0	0	0	66	5	10
3	2	1	0	1	1	1	0	0	1	1	0	0	66	7	19
3	1	1	0	3	0	1	1	1	0	2	2	60	68	10	3
1	2	1	2	4	0	1	1	0	1	0	0	0	61	5	12
3	1	2	1	1	1	1	1	1	1	1	2	60	63	8	19
1	2	3	0	2	1	1	1	0	0	0	0	0	63	5	2
3	2	1	0	0	1	1	1	0	1	0	2	60	61	4	20
3	2	1	0	4	1	1	0	0	0	0	1	20	64	5	5
3	1	3	0	2	1	1	0	1	1	0	2	60	64	5	19
3	2	2	0	2	1	1	0	0	1	2	2	60	66	9	16
1	2	2	0	2	1	1	1	0	0	0	1	20	62	5	8
3	2	2	2	2	1	1	0	0	0	0	1	16	61	5	0
3	1	2	0	4	0	1	1	1	0	1	1	30	64	6	0
3	1	2	0	1	1	1	1	1	0	0	3	120	64	5	7
1	2	2	0	2	1	1	1	0	1	0	1	30	66	2	14
1	2	2	0	2	0	1	0	0	0	0	2	60	64	5	0
1	2	2	2	2	1	1	0	1	1	1	1	30	67	6	10
3	1	2	2	2	1	1	1	1	0	1	2	60	64	6	4
3	1	2	0	2	0	1	1	1	1	1	0	0	67	7	12
3	2	1	0	1	1	1	1	0	1	1	0	0	68	6	14
3	2	2	2	2	1	1	1	0	0	0	0	0	65	5	4
3	1	1	2	0	1	1	0	0	0	1	1	30	74	8	7
3	2	1	0	1	1	1	0	0	1	1	3	120	60	6	15
3	2	2	0	0	1	1	1	0	1	1	0	0	61	6	12
3	1	2	0	4	1	1	1	1	0	1	3	120	60	7	6
3	1	2	0	4	1	1	1	0	0	1	2	60	60	6	0
3	2	3	0	4	1	1	1	0	0	1	0	0	64	7	1
3	2	3	2	3	0	1	0	1	0	1	3	90	66	6	6
3	1	3	0	3	1	1	1	1	0	1	0	0	66	7	0
3	2	3	0	2	1	1	0	0	0	0	1	20	75	5	1
1	1	3	0	1	1	1	1	1	0	1	2	60	63	8	3
1	2	3	0	2	1	1	0	0	0	0	1	30	74	5	4
3	2	2	0	0	1	1	0	0	0	1	0	0	67	7	9
3	2	2	0	2	1	1	1	0	0	0	1	30	68	4	6
1	1	3	0	2	1	1	1	1	0	1	0	0	63	7	0
1	2	3	0	2	1	1	0	0	0	1	0	0	61	6	7
1	2	2	2	1	1	1	0	0	1	0	2	60	66	4	15
2	2	2	0	2	1	1	0	1	0	1	2	60	67	6	3
1	1	2	0	2	1	1	1	1	0	1	2	60	68	6	5
1	1	2	0	2	1	1	0	0	0	1	2	60	83	7	9
2	2	2	0	2	1	1	0	0	1	0	2	60	68	4	12
1	2	3	0	3	1	0	0	0	0	0	1	15	68	4	9
1	1	2	2	1	1	1	0	1	1	0	2	60	64	4	11
2	1	3	0	2	1	1	0	0	0	0	1	30	62	4.5	3
1	2	3	0	3	1	1	0	0	0	1	0	0	65	6	3
1	1	3	0	2	0	0	1	0	0	0	1	30	78	5	0
1	2	2	0	2	0	1	0	1	0	1	2	60	68	6	7
1	2	3	0	2	1	1	0	1	1	0	3	90	77	3.5	19
1	2	1	0	4	1	1	0	1	0	1	0	0	68	6	3
1	2	2	0	2	1	1	0	0	0	0	2	35	64	5.5	4
1	2	2	2	2	1	1	0	1	1	0	0	0	65	0	23
1	2	2	0	2	0	1	0	0	0	0	1	30	67	5	3
1	2	2	0	2	1	1	0	0	1	1	2	60	69	7.5	14
1	1	2	0	2	1	1	0	1	0	1	0	0	71	6	5
2	2	1	2	1	1	1	0	0	1	0	0	0	67	3	22
1	2	1	0	3	1	1	0	0	1	0	2	60	67	4	10
1	2	1	0	2	1	1	0	0	1	0	2	60	68	4	10
1	2	1	0	1	1	1	0	0	1	0	2	60	64	0	12
1	2	1	0	2	1	1	0	0	1	1	2	60	69	6	16
1	1	2	0	2	1	1	0	1	0	2	2	60	74	9	3
1	2	2	0	3	1	1	0	0	0	2	0	0	75	10	4
1	1	2	1	2	1	1	0	1	0	1	3	120	69	7	6
1	2	1	0	2	1	1	0	0	0	0	1	20	68	5	7
1	1	2	0	2	1	1	0	1	0	0	3	90	64	3	8
1	2	1	2	2	1	1	0	0	0	1	0	0	68	6	3
	1	3	0	4	0	1	1	0	0	0	0	0	60	5	3
1	2	1	0	3	1	1	0	0	0	1	2	60	64	7	6
1	2	1	2	1	1	1	0	0	1	0	0	0	72	1	23
2	2	1	0	2	1	1	0	0	1	1	0	0	69	6	23
1	2	1	2	3	1	1	0	1	1	0	0	0	79	2	14
2	1	2	0	3	1	1	1	1	0	2	2	60	72	11	3
2	2	1	0	2	0	1	0	0	1	0	2	60	61	1	14
3	2	1	0	3	1	1	0	1	1	0	3	180	77	5	23
3	1	2	0	1	1	1	1	1	1	0	0	0	75	5	17
2	2	2	0	1	1	1	0	0	0	0	0	0	62	3	6
1	1	2	0	2	1	1	1	1	0	1	3	120	66	6	5
1	1	2	0	2	1	1	1	1	0	0	0	0	69	4	8
2	1	1	2	2	1	1	0	1	0	1	0	0	73	6	1
2	1	2	0	1	1	1	0	0	1	0	0	-1	71	5	13
3	2	2	0	1	1	1	0	1	0	0	1	2	71	4	6
2	2	1	0	2	1	1	0	0	1	0	2	60	65	3	14
2	1	2	0	2	1	1	0	0	0	1	1	30	64	7	1
1	1	2	2	2	0	1	1	1	1	0	3	120	64	4	17
1	2	2	0	3	1	1	0	1	0	1	2	60	64	8	4
1	2	2	0	1	1	1	0	0	1	1	3	120	60	6	11
3	2	2	0	1	1	1	0	0	1	0	2	60	63	2	25
3	2	3	0	1	1	1	0	1	0	0	2	35	70	4	9
3	2	2	0	1	1	1	0	0	1	1	0	0	63	6	21
3	2	2	0	2	1	1	0	0	0	0	0	0	61	5	8
1	1	2	0	3	1	1	0	1	0	1	1	30	65	8	3
3	2	2	0	4	1	0	0	0	0	1	1	30	66	7	1
3	2	3	0	3	0	1	0	0	1	1	0	0	63	7	13
3	2	2	0	1	1	1	0	0	0	0	2	60	63	3	3
3	1	3	0	1	1	1	1	1	1	0	2	60	61	5	19
3	2	2	2	1	1	1	0	0	1	0	0	0	79	5	13
3	1	2	0	2	1	1	1	0	0	0	3	120	74	5	6
3	2	2	0	2	0	1	0	0	1	1	2	60	68	8	17
1	1	2	0	2	1	1	1	0	1	0	0	0	68	3	16
3	2	3	0	2	1	1	0	0	0	1	2	60	66	6	4
3	2	1	0	1	1	1	0	1	0	1	2	60	69	8	6
3	2	3	0	2	0	1	0	1	1	0	2	45	63	5	10
3	2	2	0	2	1	1	0	0	0	0	2	60	63	5	3
2	1	2	0	2	1	1	0	0	0	0	0	0	68	-1	8
3	2	2	2	1	1	1	0	0	0	0	0	0	64	-1	8
3	2	2	0	2	1	1	0	0	1	0	3	180	60	5	18
3	2	2	2	2	1	1	0	0	1	1	0	0	63	7.5	15
3	1	2	0	4	1	1	1	0	0	1	2	60	67	7	0
3	2	2	0	2	1	1	0	1	0	0	1	30	64	4	4
3	1	1	0	2	1	1	1	0	0	2	3	180	81	9	6
3	2	2	2	4	1	1	0	0	0	1	1	30	63	8	3
3	1	2	0	1	1	1	1	0	1	0	1	10	69	5	17
3	1	2	0	2	1	1	0	0	0	1	0	0	66	6	2
3	2	2	0	2	1	1	0	0	0	1	0	0	61	6	1
3	1	2	0	2	1	1	0	0	0	1	2	60	69	8	6
3	2	1	2	2	1	1	0	0	0	2	2	60	70	9	9
3	1	3	0	0	1	1	1	0	1	1	0	0	65	6	15
3	2	2	2	2	1	1	0	0	1	1	0	0	60	6	14
3	2	2	2	2	1	0	0	0	0	0	0	0	71	3	8
3	1	2	0	4	1	1	0	0	0	1	0	0	85	6.5	3
3	2	1	0	3	0	1	0	0	0	2	0	0	64	9	4
3	1	2	2	2	1	1	0	0	1	1	2	60	71	6	17
3	1	2	2	2	1	1	1	1	0	0	0	0	72	4	2
3	2	2	2	1	1	1	0	0	1	0	0	0	72	-1	14
3	1	2	0	2	0	1	0	1	0	1	3	120	74	6	1
3	2	2	0	1	1	1	0	1	1	0	0	0	72	4	19
3	2	2	0	2	1	1	0	0	1	2	0	0	61	10	13
3	1	3	0	2	1	1	0	0	1	1	1	30	61	8	15
3	2	1	2	2	1	1	0	1	1	0	0	0	79	5	18
3	2	2	0	3	1	1	0	0	0	0	2	60	66	4	6
3	1	2	0	3	1	1	0	0	0	1	3	120	76	8	4
3	2	2	2	1	1	1	0	0	1	1	0	0	63	7	14
3	2	2	0	1	1	1	0	0	1	0	0	0	60	4	23
[truncated: 960 more rows]
